# Supplementary material for: The Effect of Geographical Proximity on Scientific Cooperation among Chinese Cities from 1990 to 2010
Source: PLoS One. 2014 Nov 3;9(11):e111705. doi: 10.1371/journal.pone.0111705 (PMC4218805; doi:10.1371/journal.pone.0111705)
Supplement: Table S1 — The standardized number of cooperated papers between 60 Chinese cities. A) in 1990. B) in 1995. C) in 2000. D) in 2005. E) in 2005. (XLSX) [file pone.0111705.s001.xlsx]

## Sheet: Year 1990
Supplementary Table S1A: The standardized number of cooperated papers between 60 Chinese cities in 1990
City	C01	C02	C03	C04	C05	C06	C07	C08	C09	C10	C11	C12	C13	C14	C18	C19	C20	C21	C22	C23	C24	C25	C26	C27	C28	C29	C30	C31	C32	C33	C34	C35	C36	C37	C38	C39	C40	C41	C42	C43	C44	C45	C46	C47	C48	C49	C50	C51	C52
C01	0	0.307692	0.0576923	0	0	0.105769	0.0288462	0.0192308	1	0.451923	0	0	0	0.115385	0	0	0	0.0576923	0.0192308	0	0.173077	0	0	0	0	0	0	0.0384615	0.0192308	0	0.317308	0	0.0384615	0.00961538	0	0.0769231	0.00961538	0.134615	0.00961538	0.394231	0.0480769	0	0	0.0288462	0	0.00961538	0.182692	0.00961538	0.163462
C02	0.307692	0	0.0192308	0	0	0.00961538	0.00961538	0	0.0673077	0.0192308	0	0	0	0	0	0	0	0	0	0	0	0	0	0	0	0	0	0	0	0.00961538	0.00961538	0	0	0	0	0	0	0	0	0.00961538	0.00961538	0	0	0	0.00961538	0	0.0576923	0	0
C03	0.0576923	0.0192308	0	0	0	0	0	0	0	0.00961538	0	0	0	0	0	0	0	0	0	0	0	0	0	0	0	0	0	0	0	0	0	0	0	0	0	0	0	0	0	0.00961538	0	0	0	0	0.00961538	0	0	0	0
C04	0	0	0	0	0	0	0	0	0	0	0	0	0	0	0	0	0	0	0	0	0	0	0	0	0	0	0	0	0	0	0	0	0	0	0	0	0	0	0	0	0	0	0	0	0	0	0	0	0
C05	0	0	0	0	0	0	0	0	0	0	0	0	0	0	0	0	0	0	0	0	0	0	0	0	0	0	0	0	0	0	0	0	0	0	0	0	0	0	0	0	0	0	0	0	0	0	0	0	0
C06	0.105769	0.00961538	0	0	0	0	0	0	0.0384615	0.00961538	0	0	0	0	0	0	0	0	0	0	0	0	0	0	0	0	0	0	0	0	0	0	0	0	0.00961538	0	0	0	0	0	0	0	0	0	0	0	0	0	0
C07	0.0288462	0.00961538	0	0	0	0	0	0	0	0	0	0	0	0	0	0	0	0.0192308	0.00961538	0	0.00961538	0	0	0	0	0	0	0	0	0	0	0	0	0	0	0	0	0	0	0	0	0	0	0	0	0	0	0	0
C11	0	0	0	0	0	0	0	0	0	0	0	0	0	0	0	0	0	0	0	0	0	0	0	0	0	0	0	0	0	0	0	0	0	0	0	0	0	0	0	0	0	0	0	0	0	0	0	0	0
C12	0	0	0	0	0	0	0	0	0.00961538	0	0	0	0	0	0	0	0	0.00961538	0	0	0	0	0	0	0	0	0	0	0	0	0	0	0	0	0	0	0	0	0	0	0	0	0	0	0	0	0	0	0
C13	0	0	0	0	0	0	0	0	0	0.00961538	0	0	0	0	0	0	0	0	0	0	0	0	0	0	0	0	0	0	0	0	0	0	0	0	0	0	0	0	0	0	0	0	0	0	0	0	0	0	0
C14	0.115385	0	0	0	0	0	0	0	0.0673077	0	0	0	0	0	0	0	0	0	0	0	0	0	0	0	0	0	0	0	0	0	0	0	0	0	0	0	0	0	0	0	0	0	0	0	0	0	0	0	0
C15	0	0	0	0	0	0	0	0	0	0.0288462	0	0	0	0.00961538	0	0	0	0	0	0	0	0	0	0	0	0	0	0	0	0	0	0	0	0	0	0	0	0	0	0	0	0	0	0	0	0	0	0	0
C16	0	0	0	0	0	0	0	0	0	0	0	0	0	0	0	0	0	0	0	0	0	0	0	0	0	0	0	0	0	0	0	0	0	0	0	0	0	0	0	0	0	0	0	0	0	0	0	0	0
C17	0.240385	0	0	0	0	0	0.0192308	0	0.0961538	0	0	0	0	0	0	0	0	0.00961538	0	0	0	0	0	0	0	0	0	0	0	0	0.0192308	0	0	0	0.115385	0	0.00961538	0	0	0.0384615	0	0	0	0	0	0	0	0	0
C18	0	0	0	0	0	0	0	0	0	0	0	0	0	0	0	0	0	0	0	0	0	0	0	0	0	0	0	0	0	0	0	0	0	0	0	0	0	0	0	0	0	0	0	0	0	0	0	0	0
C19	0	0	0	0	0	0	0	0	0	0	0	0	0	0	0	0	0	0	0	0	0	0	0	0	0	0	0	0	0	0	0	0	0	0	0	0	0	0	0	0	0	0	0	0	0	0	0	0	0
C20	0	0	0	0	0	0	0	0	0.0192308	0	0	0	0	0	0	0	0	0	0	0	0	0	0	0	0	0	0	0	0	0	0	0	0	0	0	0	0	0	0	0	0	0	0	0	0	0	0	0	0
C21	0.0576923	0	0	0	0	0	0.0192308	0	0	0.0288462	0	0.00961538	0	0	0	0	0	0	0	0	0	0	0	0	0	0	0	0	0	0	0	0	0	0	0	0	0	0	0	0	0	0	0	0	0	0	0	0	0
C22	0.0192308	0	0	0	0	0	0.00961538	0	0.00961538	0	0	0	0	0	0	0	0	0	0	0	0	0	0	0	0	0	0	0	0	0	0	0	0	0	0	0	0	0	0	0	0	0	0	0	0	0	0	0	0
C23	0	0	0	0	0	0	0	0	0	0	0	0	0	0	0	0	0	0	0	0	0	0	0	0	0	0	0	0	0	0	0	0	0	0	0	0	0	0	0	0	0	0	0	0	0	0	0	0	0
C24	0.173077	0	0	0	0	0	0.00961538	0	0.0288462	0.0192308	0	0	0	0	0	0	0	0	0	0	0	0	0	0	0.00961538	0	0	0	0	0	0.0192308	0	0	0	0	0.0192308	0	0.00961538	0	0	0	0	0	0	0	0	0	0	0.00961538
C25	0	0	0	0	0	0	0	0	0	0	0	0	0	0	0	0	0	0	0	0	0	0	0	0	0	0	0	0.00961538	0	0	0	0	0	0	0	0	0	0	0	0	0	0	0	0	0	0	0	0	0
C26	0	0	0	0	0	0	0	0	0	0	0	0	0	0	0	0	0	0	0	0	0	0	0	0	0	0	0	0	0	0	0	0	0	0	0	0	0	0	0	0	0	0	0	0	0	0	0	0	0
C27	0	0	0	0	0	0	0	0	0	0	0	0	0	0	0	0	0	0	0	0	0	0	0	0	0	0	0	0	0	0	0	0	0	0	0	0	0	0	0	0	0	0	0	0	0	0	0	0	0
C28	0	0	0	0	0	0	0	0	0	0	0	0	0	0	0	0	0	0	0	0	0.00961538	0	0	0	0	0	0	0	0	0	0	0	0	0	0	0	0	0	0	0	0	0	0	0	0	0	0	0	0
C29	0	0	0	0	0	0	0	0	0	0	0	0	0	0	0	0	0	0	0	0	0	0	0	0	0	0	0	0	0	0	0	0	0	0	0	0	0	0	0	0	0	0	0	0	0	0	0	0	0
C30	0	0	0	0	0	0	0	0	0	0	0	0	0	0	0	0	0	0	0	0	0	0	0	0	0	0	0	0	0	0	0	0	0	0	0	0	0	0	0	0	0	0	0	0	0	0	0	0	0
C31	0.0384615	0	0	0	0	0	0	0	0.00961538	0	0	0	0	0	0	0	0	0	0	0	0	0.00961538	0	0	0	0	0	0	0	0	0	0	0	0	0	0	0	0	0	0	0	0	0	0	0	0	0	0	0
C32	0.0192308	0	0	0	0	0	0	0	0.00961538	0	0	0	0	0	0	0	0	0	0	0	0	0	0	0	0	0	0	0	0	0	0	0	0	0	0	0	0	0	0	0	0	0	0	0	0	0	0	0	0.00961538
C33	0	0.00961538	0	0	0	0	0	0	0	0	0	0	0	0	0	0	0	0	0	0	0	0	0	0	0	0	0	0	0	0	0	0	0	0	0	0	0	0	0	0	0	0	0	0	0	0	0	0	0
C34	0.317308	0.00961538	0	0	0	0	0	0	0	0	0	0	0	0	0	0	0	0	0	0	0.0192308	0	0	0	0	0	0	0	0	0	0	0	0.0192308	0	0.00961538	0	0	0	0	0.0673077	0	0	0	0	0.00961538	0	0.00961538	0	0
C35	0	0	0	0	0	0	0	0	0	0	0	0	0	0	0	0	0	0	0	0	0	0	0	0	0	0	0	0	0	0	0	0	0	0	0.00961538	0	0	0	0	0	0	0	0	0	0	0	0	0	0
C36	0.0384615	0	0	0	0	0	0	0	0.00961538	0.00961538	0	0	0	0	0	0	0	0	0	0	0	0	0	0	0	0	0	0	0	0	0.0192308	0	0	0	0	0	0	0	0	0	0	0	0	0	0.00961538	0	0	0	0
C37	0.00961538	0	0	0	0	0	0	0	0.0288462	0.00961538	0	0	0	0	0	0	0	0	0	0	0	0	0	0	0	0	0	0	0	0	0	0	0	0	0	0	0	0	0	0.00961538	0	0	0	0	0	0	0	0	0
C38	0	0	0	0	0	0.00961538	0	0	0.105769	0.00961538	0	0	0	0	0	0	0	0	0	0	0	0	0	0	0	0	0	0	0	0	0.00961538	0.00961538	0	0	0	0	0	0	0	0	0	0	0	0	0	0	0	0	0
C39	0.0769231	0	0	0	0	0	0	0	0.0192308	0	0	0	0	0	0	0	0	0	0	0	0.0192308	0	0	0	0	0	0	0	0	0	0	0	0	0	0	0	0	0	0	0	0	0	0	0	0	0	0	0	0
C40	0.00961538	0	0	0	0	0	0	0	0	0	0	0	0	0	0	0	0	0	0	0	0	0	0	0	0	0	0	0	0	0	0	0	0	0	0	0	0	0	0	0	0	0	0	0	0	0	0	0	0
C41	0.134615	0	0	0	0	0	0	0	0.0192308	0	0	0	0	0	0	0	0	0	0	0	0.00961538	0	0	0	0	0	0	0	0	0	0	0	0	0	0	0	0	0	0.00961538	0.0384615	0.00961538	0	0	0	0	0	0	0	0
C42	0.00961538	0	0	0	0	0	0	0	0	0	0	0	0	0	0	0	0	0	0	0	0	0	0	0	0	0	0	0	0	0	0	0	0	0	0	0	0	0.00961538	0	0	0	0	0	0	0	0	0	0	0
C43	0.394231	0.00961538	0.00961538	0	0	0	0	0	0	0	0	0	0	0	0	0	0	0	0	0	0	0	0	0	0	0	0	0	0	0	0.0673077	0	0	0.00961538	0	0	0	0.0384615	0	0	0.0480769	0	0	0	0.00961538	0	0.00961538	0	0.125
C44	0.0480769	0.00961538	0	0	0	0	0	0	0.00961538	0	0	0	0	0	0	0	0	0	0	0	0	0	0	0	0	0	0	0	0	0	0	0	0	0	0	0	0	0.00961538	0	0.0480769	0	0	0	0	0	0	0	0	0.00961538
C45	0	0	0	0	0	0	0	0	0.00961538	0	0	0	0	0	0	0	0	0	0	0	0	0	0	0	0	0	0	0	0	0	0	0	0	0	0	0	0	0	0	0	0	0	0	0	0	0	0	0	0
C46	0	0	0	0	0	0	0	0	0	0	0	0	0	0	0	0	0	0	0	0	0	0	0	0	0	0	0	0	0	0	0	0	0	0	0	0	0	0	0	0	0	0	0	0	0	0	0	0	0
C47	0.0288462	0	0	0	0	0	0	0	0	0	0	0	0	0	0	0	0	0	0	0	0	0	0	0	0	0	0	0	0	0	0	0	0	0	0	0	0	0	0	0	0	0	0	0	0	0	0	0	0
C48	0	0.00961538	0.00961538	0	0	0	0	0	0.0576923	0.0192308	0	0	0	0	0	0	0	0	0	0	0	0	0	0	0	0	0	0	0	0	0.00961538	0	0.00961538	0	0	0	0	0	0	0.00961538	0	0	0	0	0	0	0	0	0
C49	0.00961538	0	0	0	0	0	0	0	0	0	0	0	0	0	0	0	0	0	0	0	0	0	0	0	0	0	0	0	0	0	0	0	0	0	0	0	0	0	0	0	0	0	0	0	0	0	0	0	0
C50	0.182692	0.0576923	0	0	0	0	0	0	0.0673077	0.0673077	0	0	0	0	0	0	0	0	0	0	0	0	0	0	0	0	0	0	0	0	0.00961538	0	0	0	0	0	0	0	0	0.00961538	0	0	0	0	0	0	0	0	0.00961538
C51	0.00961538	0	0	0	0	0	0	0	0	0	0	0	0	0	0	0	0	0	0	0	0	0	0	0	0	0	0	0	0	0	0	0	0	0	0	0	0	0	0	0	0	0	0	0	0	0	0	0	0
C52	0.163462	0	0	0	0	0	0	0	0.0192308	0.0384615	0	0	0	0	0	0	0	0	0	0	0.00961538	0	0	0	0	0	0	0	0.00961538	0	0	0	0	0	0	0	0	0	0	0.125	0.00961538	0	0	0	0	0	0.00961538	0	0
C53	0.00961538	0	0	0	0	0.00961538	0	0	0	0	0	0	0	0	0	0	0	0	0	0	0	0	0	0	0	0	0	0	0	0	0	0	0	0	0	0	0	0	0	0.00961538	0	0	0	0	0	0	0	0	0
C54	0.0384615	0	0	0	0	0	0	0	0	0	0	0	0	0	0	0	0	0	0	0	0	0	0	0	0	0	0	0	0	0	0	0	0	0	0	0	0	0	0	0	0	0	0	0	0	0	0.00961538	0	0
C55	0.134615	0	0	0	0	0	0	0	0.00961538	0	0	0	0	0	0	0	0	0	0	0	0	0	0	0	0	0	0	0	0	0	0	0	0	0	0	0	0	0	0	0	0	0	0	0	0	0	0	0	0
C56	0	0	0	0	0	0	0	0	0	0	0	0	0	0	0	0	0	0	0	0	0	0	0	0	0	0	0	0	0	0	0	0	0	0	0	0	0	0	0	0	0	0	0	0	0	0	0	0	0
C57	0.00961538	0.00961538	0	0	0	0	0	0	0	0	0	0	0	0	0	0	0	0	0	0	0	0	0	0	0	0	0	0	0	0	0	0	0	0	0	0	0	0	0	0	0	0	0	0	0	0	0	0	0
C58	0.0673077	0	0	0	0	0.00961538	0	0	0.0288462	0.00961538	0	0	0	0	0	0	0	0	0	0	0	0	0	0	0	0	0	0	0	0	0	0	0	0	0.0288462	0	0	0	0	0	0	0	0	0	0	0	0.0288462	0	0
C59	0.0480769	0	0	0	0	0	0	0	0.0192308	0	0	0	0	0	0	0	0	0	0	0	0	0	0	0	0	0	0	0	0	0	0	0	0	0	0	0	0	0	0	0	0	0	0	0	0	0	0	0	0
C60	0	0	0	0	0	0	0	0	0	0	0	0	0	0	0	0	0	0	0	0	0	0	0	0	0	0	0	0	0	0	0	0	0	0	0	0	0	0	0	0	0	0	0	0	0	0	0	0	0
[truncated: 8 more columns]

## Sheet: Year 1995
Supplementary Table S1B: The standardized number of cooperated papers between 60 Chinese cities in 1995
City	C01	C02	C03	C04	C05	C06	C07	C08	C09	C10	C11	C12	C13	C14	C15	C19	C20	C21	C22	C23	C24	C25	C26	C27	C28	C29	C30	C31	C32	C33	C34	C35	C36	C37	C38	C39	C40	C41	C42	C43	C44	C45	C46	C47	C48	C49	C50	C51	C52
C01	0	0.339286	0.0952381	0	0	0.0892857	0.0119048	0.047619	1	0.5	0.00595238	0	0	0.0714286	0.00595238	0	0	0.0595238	0.0833333	0	0.0297619	0	0	0	0.00595238	0.00595238	0.00595238	0.0595238	0.0714286	0.00595238	0.392857	0	0.178571	0.047619	0.547619	0.107143	0	0.363095	0.0119048	0.482143	0.130952	0.0178571	0	0.0178571	0	0	0.279762	0.0238095	0.196429
C02	0.339286	0	0.0119048	0	0	0	0	0	0.0595238	0	0	0	0	0	0	0	0	0	0	0	0	0	0	0	0	0	0	0	0	0	0	0	0	0	0	0	0	0	0	0	0	0	0	0	0.0178571	0	0.0535714	0	0
C03	0.0952381	0.0119048	0	0	0	0.0119048	0	0	0.0119048	0	0.00595238	0	0	0	0	0	0	0.00595238	0.00595238	0	0	0	0	0	0	0	0	0.00595238	0	0	0.00595238	0	0	0	0	0	0	0	0	0.00595238	0.00595238	0	0	0	0	0	0	0	0
C04	0	0	0	0	0	0	0	0	0	0	0	0	0	0	0	0	0	0	0	0	0	0	0	0	0	0	0	0	0	0	0	0	0	0	0	0	0	0	0	0	0	0	0	0	0	0	0	0	0
C05	0	0	0	0	0	0.00595238	0	0	0	0	0	0	0	0.00595238	0	0	0	0	0	0	0	0	0	0	0	0	0	0	0	0	0	0	0	0	0	0.0119048	0	0	0	0.0119048	0	0	0	0	0	0	0	0	0
C06	0.0892857	0	0.0119048	0	0.00595238	0	0	0	0.0357143	0.047619	0	0	0	0	0	0	0	0	0	0	0	0	0	0	0	0	0	0.00595238	0	0	0.00595238	0	0.0178571	0	0	0	0	0	0	0	0	0	0	0	0	0	0	0	0
C07	0.0119048	0	0	0	0	0	0	0	0.0178571	0.00595238	0	0	0	0	0	0	0	0	0	0	0	0	0	0	0	0	0	0	0	0	0	0	0	0	0	0	0	0	0	0	0	0	0	0	0	0	0	0	0
C11	0.00595238	0	0.00595238	0	0	0	0	0	0.0178571	0.00595238	0	0	0	0.00595238	0.00595238	0	0.0119048	0	0	0	0	0	0	0	0	0	0	0	0	0	0	0	0	0	0	0	0	0	0	0	0	0	0	0	0	0	0.00595238	0	0.0119048
C12	0	0	0	0	0	0	0	0	0.0178571	0.0119048	0	0	0	0	0	0	0	0	0	0	0	0	0	0	0	0	0	0	0	0	0	0	0.00595238	0	0	0.00595238	0	0	0	0	0	0	0	0	0	0	0	0	0
C13	0	0	0	0	0	0	0	0.00595238	0	0	0	0	0	0	0	0	0	0	0	0	0	0	0	0	0	0	0	0	0	0	0	0	0	0	0	0	0	0	0	0	0	0	0	0	0	0	0	0	0
C14	0.0714286	0	0	0	0.00595238	0	0	0	0.0119048	0.00595238	0.00595238	0	0	0	0	0	0	0.00595238	0	0	0	0	0	0	0	0	0	0	0	0	0	0	0	0	0	0	0	0	0	0	0.0119048	0	0	0	0	0	0	0	0.0119048
C15	0.00595238	0	0	0	0	0	0	0	0.00595238	0.00595238	0.00595238	0	0	0	0	0	0	0	0	0	0	0	0	0	0	0	0	0	0	0	0	0	0	0	0	0	0	0	0	0	0	0	0	0	0	0	0	0	0
C16	0	0	0	0	0	0	0	0	0	0	0	0	0	0	0	0	0	0	0	0	0	0	0	0	0	0	0	0	0	0	0	0	0	0	0	0	0	0	0	0	0	0	0	0	0	0	0	0	0
C17	0.142857	0	0.00595238	0	0	0.00595238	0	0	0.125	0.0297619	0.0119048	0	0	0.0119048	0	0	0.0119048	0	0.0119048	0	0	0	0	0	0	0	0	0	0	0	0.0119048	0	0.0119048	0.00595238	0.047619	0.0119048	0	0.00595238	0	0	0.00595238	0	0	0	0	0	0.00595238	0	0.0119048
C18	0.047619	0	0	0	0	0.00595238	0	0	0.047619	0.0238095	0	0	0	0	0	0	0	0	0	0	0	0	0	0	0	0	0	0	0	0	0	0	0	0	0.00595238	0.00595238	0	0	0	0	0	0	0	0	0	0	0.00595238	0	0
C19	0	0	0	0	0	0	0	0	0	0	0	0	0	0	0	0	0.00595238	0	0	0	0	0	0	0	0	0	0	0	0	0	0	0	0	0	0	0	0	0	0	0	0	0	0	0	0	0	0	0	0
C20	0	0	0	0	0	0	0	0	0.0238095	0	0.0119048	0	0	0	0	0.00595238	0	0	0	0	0	0	0	0	0	0	0	0	0	0	0	0	0	0	0	0	0	0	0	0	0	0	0	0	0	0	0	0	0.0119048
C21	0.0595238	0	0.00595238	0	0	0	0	0	0.0297619	0.166667	0	0	0	0.00595238	0	0	0	0	0.00595238	0	0	0	0	0	0	0	0	0	0	0	0	0	0	0	0.00595238	0	0	0.0119048	0	0	0	0	0	0	0.00595238	0	0.0119048	0	0
C22	0.0833333	0	0.00595238	0	0	0	0	0	0.0416667	0.0178571	0	0	0	0	0	0	0	0.00595238	0	0	0	0	0	0	0	0	0	0.0119048	0	0	0	0	0	0	0.0178571	0	0	0	0	0	0	0	0	0	0.0119048	0	0	0	0.00595238
C23	0	0	0	0	0	0	0	0	0	0	0	0	0	0	0	0	0	0	0	0	0	0	0	0	0	0	0	0	0	0	0	0	0	0	0	0	0	0	0	0	0.00595238	0	0	0	0	0	0	0	0
C24	0.0297619	0	0	0	0	0	0	0	0.00595238	0.0238095	0	0	0	0	0	0	0	0	0	0	0	0	0	0	0	0	0	0	0	0	0	0	0	0	0	0	0	0	0	0.0119048	0	0.0119048	0	0	0	0	0.0119048	0	0.00595238
C25	0	0	0	0	0	0	0	0	0	0.00595238	0	0	0	0	0	0	0	0	0	0	0	0	0	0	0	0	0	0	0	0	0	0	0	0	0	0	0	0	0	0	0	0	0	0	0	0	0	0	0
C26	0	0	0	0	0	0	0	0	0	0	0	0	0	0	0	0	0	0	0	0	0	0	0	0	0	0	0	0	0	0	0	0	0	0	0	0	0	0	0	0	0	0	0	0	0	0	0	0	0
C27	0	0	0	0	0	0	0	0	0	0	0	0	0	0	0	0	0	0	0	0	0	0	0	0	0	0	0	0	0	0	0	0	0	0	0	0	0	0	0	0	0	0	0	0	0	0	0	0	0
C28	0.00595238	0	0	0	0	0	0	0	0	0	0	0	0	0	0	0	0	0	0	0	0	0	0	0	0	0	0	0	0	0	0	0	0	0	0	0	0	0	0	0	0	0	0	0	0	0	0.0119048	0	0
C29	0.00595238	0	0	0	0	0	0	0	0	0	0	0	0	0	0	0	0	0	0	0	0	0	0	0	0	0	0	0	0	0	0.0119048	0	0	0	0	0	0	0	0	0	0	0	0	0	0	0	0	0	0
C30	0.00595238	0	0	0	0	0	0	0	0.0119048	0	0	0	0	0	0	0	0	0	0	0	0	0	0	0	0	0	0	0	0	0	0	0	0	0	0	0	0	0	0	0	0	0	0	0	0	0	0	0	0
C31	0.0595238	0	0.00595238	0	0	0.00595238	0	0	0	0.00595238	0	0	0	0	0	0	0	0	0.0119048	0	0	0	0	0	0	0	0	0	0	0	0.00595238	0	0.00595238	0	0	0	0	0.00595238	0	0.00595238	0.0119048	0	0	0	0	0	0.00595238	0	0.0119048
C32	0.0714286	0	0	0	0	0	0	0	0.0119048	0.0119048	0	0	0	0	0	0	0	0	0	0	0	0	0	0	0	0	0	0	0	0	0	0	0	0	0	0	0	0	0	0	0	0	0	0	0	0	0	0	0
C33	0.00595238	0	0	0	0	0	0	0	0	0.00595238	0	0	0	0	0	0	0	0	0	0	0	0	0	0	0	0	0	0	0	0	0.00595238	0	0	0	0	0	0	0	0	0	0	0.00595238	0	0	0	0	0	0	0
C34	0.392857	0	0.00595238	0	0	0.00595238	0	0	0.0654762	0.0654762	0	0	0	0	0	0	0	0	0	0	0	0	0	0	0	0.0119048	0	0.00595238	0	0.00595238	0	0.00595238	0.047619	0.00595238	0.0238095	0.00595238	0	0.0595238	0	0.130952	0.0178571	0	0	0	0.0119048	0	0	0.00595238	0.0238095
C35	0	0	0	0	0	0	0	0	0	0.00595238	0	0	0	0	0	0	0	0	0	0	0	0	0	0	0	0	0	0	0	0	0.00595238	0	0	0	0	0	0	0	0	0	0	0	0	0	0	0	0	0	0
C36	0.178571	0	0	0	0	0.0178571	0	0	0.00595238	0.047619	0	0.00595238	0	0	0	0	0	0	0	0	0	0	0	0	0	0	0	0.00595238	0	0	0.047619	0	0	0	0.00595238	0.00595238	0	0.0357143	0	0.077381	0.00595238	0	0	0	0.00595238	0.00595238	0.00595238	0	0.0297619
C37	0.047619	0	0	0	0	0	0	0	0.0178571	0.00595238	0	0	0	0	0	0	0	0	0	0	0	0	0	0	0	0	0	0	0	0	0.00595238	0	0	0	0	0	0	0	0	0.00595238	0	0	0	0	0.00595238	0	0.00595238	0	0
C38	0.547619	0	0	0	0	0	0	0	0.10119	0.166667	0	0	0	0	0	0	0	0.00595238	0.0178571	0	0	0	0	0	0	0	0	0	0	0	0.0238095	0	0.00595238	0	0	0	0	0.0119048	0	0.0238095	0	0	0	0	0	0.0238095	0.0119048	0	0.00595238
C39	0.107143	0	0	0	0.0119048	0	0	0	0.0238095	0.0178571	0	0.00595238	0	0	0	0	0	0	0	0	0	0	0	0	0	0	0	0	0	0	0.00595238	0	0.00595238	0	0	0	0	0.0357143	0	0.0416667	0.0119048	0	0	0	0	0	0	0	0
C40	0	0	0	0	0	0	0	0	0.00595238	0	0	0	0	0	0	0	0	0	0	0	0	0	0	0	0	0	0	0	0	0	0	0	0	0	0	0	0	0	0	0	0.00595238	0	0	0	0	0	0	0	0
C41	0.363095	0	0	0	0	0	0	0	0.0357143	0.0416667	0	0	0	0	0	0	0	0.0119048	0	0	0	0	0	0	0	0	0	0.00595238	0	0	0.0595238	0	0.0357143	0	0.0119048	0.0357143	0	0	0	0.0416667	0.047619	0	0	0	0.0238095	0	0.00595238	0	0.0119048
C42	0.0119048	0	0	0	0	0	0	0	0	0	0	0	0	0	0	0	0	0	0	0	0	0	0	0	0	0	0	0	0	0	0	0	0	0	0	0	0	0	0	0	0	0	0	0	0	0	0	0	0
C43	0.482143	0	0.00595238	0	0.0119048	0	0	0	0.0952381	0.0238095	0	0	0	0	0	0	0	0	0	0	0.0119048	0	0	0	0	0	0	0.00595238	0	0	0.130952	0	0.077381	0.00595238	0.0238095	0.0416667	0	0.0416667	0	0	0.047619	0.00595238	0.00595238	0	0.00595238	0.0238095	0	0	0.107143
C44	0.130952	0	0.00595238	0	0	0	0	0	0.0714286	0.0119048	0	0	0	0.0119048	0	0	0	0	0	0.00595238	0	0	0	0	0	0	0	0.0119048	0	0	0.0178571	0	0.00595238	0	0	0.0119048	0.00595238	0.047619	0	0.047619	0	0	0	0	0	0	0	0	0.00595238
C45	0.0178571	0	0	0	0	0	0	0	0	0	0	0	0	0	0	0	0	0	0	0	0.0119048	0	0	0	0	0	0	0	0	0.00595238	0	0	0	0	0	0	0	0	0	0.00595238	0	0	0	0	0	0	0	0	0
C46	0	0	0	0	0	0	0	0	0	0	0	0	0	0	0	0	0	0	0	0	0	0	0	0	0	0	0	0	0	0	0	0	0	0	0	0	0	0	0	0.00595238	0	0	0	0	0	0	0	0	0
C47	0.0178571	0	0	0	0	0	0	0	0	0	0	0	0	0	0	0	0	0	0	0	0	0	0	0	0	0	0	0	0	0	0	0	0	0	0	0	0	0	0	0	0	0	0	0	0	0	0	0	0
C48	0	0.0178571	0	0	0	0	0	0	0.047619	0	0	0	0	0	0	0	0	0.00595238	0.0119048	0	0	0	0	0	0	0	0	0	0	0	0.0119048	0	0.00595238	0.00595238	0	0	0	0.0238095	0	0.00595238	0	0	0	0	0	0	0	0	0.00595238
C49	0	0	0	0	0	0	0	0	0	0.00595238	0	0	0	0	0	0	0	0	0	0	0	0	0	0	0	0	0	0	0	0	0	0	0.00595238	0	0.0238095	0	0	0	0	0.0238095	0	0	0	0	0	0	0	0	0
C50	0.279762	0.0535714	0	0	0	0	0	0	0.119048	0.119048	0.00595238	0	0	0	0	0	0	0.0119048	0	0	0.0119048	0	0	0	0.0119048	0	0	0.00595238	0	0	0	0	0.00595238	0.00595238	0.0119048	0	0	0.00595238	0	0	0	0	0	0	0	0	0	0	0.0357143
C51	0.0238095	0	0	0	0	0	0	0	0	0.00595238	0	0	0	0	0	0	0	0	0	0	0	0	0	0	0	0	0	0	0	0	0.00595238	0	0	0	0	0	0	0	0	0	0	0	0	0	0	0	0	0	0
C52	0.196429	0	0	0	0	0	0	0	0.0654762	0.0952381	0.0119048	0	0	0.0119048	0	0	0.0119048	0	0.00595238	0	0.00595238	0	0	0	0	0	0	0.0119048	0	0	0.0238095	0	0.0297619	0	0.00595238	0	0	0.0119048	0	0.107143	0.00595238	0	0	0	0.00595238	0	0.0357143	0	0
C53	0.0654762	0	0	0	0	0	0	0	0.0178571	0.0119048	0	0	0	0	0	0	0	0.0119048	0	0	0	0	0	0	0	0	0	0	0	0	0.0119048	0	0	0	0	0.00595238	0	0	0	0	0	0	0	0	0.0119048	0	0.00595238	0	0.0238095
C54	0.0119048	0	0	0	0	0	0	0	0	0	0	0	0	0	0	0	0	0	0	0	0	0	0	0	0	0	0	0	0	0	0	0	0	0	0.00595238	0	0	0	0	0.00595238	0	0	0	0	0	0	0	0	0.0119048
C55	0.0357143	0	0	0	0	0	0	0	0.00595238	0.0119048	0	0	0	0	0	0	0	0	0.00595238	0	0	0	0	0	0	0	0	0	0	0	0	0	0	0	0	0	0	0	0	0	0	0	0.0119048	0	0	0	0	0	0
C56	0	0	0	0	0	0	0	0	0	0	0	0	0	0	0	0	0	0	0	0	0	0	0	0	0	0	0	0	0	0	0	0	0	0	0	0	0	0	0	0	0	0	0	0	0	0	0	0	0
C57	0.0119048	0	0	0	0	0	0	0	0	0	0	0	0	0	0	0	0	0	0	0	0	0	0	0	0	0	0	0	0	0	0	0	0	0	0	0	0	0	0	0	0	0	0	0	0	0	0	0	0
C58	0.10119	0	0	0	0	0	0	0	0.047619	0	0.00595238	0	0	0	0	0	0	0	0	0	0	0	0	0	0	0	0	0	0	0	0.00595238	0	0	0	0.00595238	0	0	0	0	0.00595238	0	0	0	0	0	0	0	0	0
C59	0.0119048	0	0	0	0	0	0	0	0	0.00595238	0	0	0	0	0	0	0	0	0	0	0	0	0	0	0	0	0	0	0	0	0	0	0	0	0	0	0	0	0	0	0	0	0	0	0	0	0	0	0
C60	0	0	0	0	0	0	0	0	0	0	0	0	0	0	0	0	0	0	0	0	0	0	0	0	0	0	0	0	0	0	0	0	0	0	0	0	0	0	0	0	0	0	0	0	0	0	0	0	0
[truncated: 8 more columns]

## Sheet: Year 2000
Supplementary Table S1C: The standardized number of cooperated papers between 60 Chinese cities in 2000
City	C01	C02	C03	C04	C05	C06	C07	C08	C09	C10	C11	C12	C13	C14	C15	C16	C17	C21	C22	C23	C24	C25	C26	C27	C28	C29	C30	C31	C32	C33	C34	C35	C36	C37	C38	C39	C40	C41	C42	C43	C44	C45	C46	C47	C48	C49	C50	C51	C52
C01	0	0.426174	0.187919	0.0100671	0.0503356	0.318792	0.0671141	0.0268456	1	0.657718	0.00671141	0	0.00671141	0.0939597	0.0134228	0	0.281879	0.0436242	0.0503356	0	0.298658	0.0234899	0	0.0033557	0	0	0.00671141	0.114094	0.107383	0.0167785	0.466443	0.0033557	0.127517	0.057047	0.620805	0.171141	0.0033557	0.426174	0.00671141	0.33557	0.134228	0.0234899	0.00671141	0.00671141	0.288591	0.0033557	0.45302	0.0201342	0.305369
C02	0.426174	0	0.0100671	0.00671141	0.00671141	0.0302013	0.0100671	0	0.0939597	0.0536913	0	0	0.0033557	0	0.00671141	0	0.0234899	0.033557	0.0134228	0	0.0134228	0	0	0	0	0	0	0.00671141	0.0134228	0	0.0503356	0	0.0134228	0.0033557	0.0436242	0.0134228	0	0.0939597	0	0.0033557	0.00671141	0	0	0	0.00671141	0	0.0302013	0	0.0201342
C03	0.187919	0.0100671	0	0	0	0.0033557	0	0	0.0201342	0.0134228	0	0	0	0	0	0	0	0	0	0	0.00671141	0	0	0	0	0	0	0.0100671	0.0033557	0	0.0033557	0	0	0	0.0033557	0	0	0.0134228	0	0.0100671	0.0033557	0	0	0	0.0100671	0	0.0100671	0	0.00671141
C04	0.0100671	0.00671141	0	0	0	0	0	0	0.00671141	0	0	0	0	0	0	0	0	0	0	0	0	0	0	0	0	0	0	0	0	0	0	0	0	0	0	0	0	0.0033557	0	0.0033557	0	0	0	0	0	0	0	0	0
C05	0.0503356	0.00671141	0	0	0	0	0	0	0	0	0	0	0	0	0	0	0	0	0	0	0	0	0	0	0	0	0	0	0	0	0	0	0	0	0	0	0	0.0033557	0	0	0	0	0	0	0	0	0	0	0
C06	0.318792	0.0302013	0.0033557	0	0	0	0.0100671	0.0033557	0.107383	0.0469799	0	0	0	0	0.0033557	0	0.0469799	0.0033557	0.0033557	0	0.00671141	0	0	0	0	0	0	0.00671141	0	0	0.0201342	0	0	0	0.0369128	0.00671141	0	0.0536913	0.0033557	0.0100671	0.0234899	0	0	0	0.0033557	0	0	0	0.033557
C07	0.0671141	0.0100671	0	0	0	0.0100671	0	0.0167785	0.0234899	0.0268456	0	0	0	0	0	0	0.0100671	0	0	0	0.0033557	0	0	0	0.00671141	0	0	0	0	0	0	0	0	0	0.0033557	0.0033557	0	0.0167785	0	0.00671141	0.0033557	0	0	0	0.0134228	0	0.0134228	0	0
C11	0.00671141	0	0	0	0	0	0	0	0.0167785	0.0134228	0	0.0033557	0	0.0100671	0	0	0.0033557	0	0	0	0.0033557	0	0	0	0	0	0	0	0	0	0	0	0	0	0.00671141	0	0	0.0033557	0	0.0033557	0	0	0	0	0	0	0	0	0
C12	0	0	0	0	0	0	0	0	0.0033557	0.0100671	0.0033557	0	0	0.0100671	0	0	0	0	0	0	0	0	0	0	0	0	0	0	0	0	0	0	0	0	0	0	0	0	0	0	0	0	0	0	0	0	0	0	0
C13	0.00671141	0.0033557	0	0	0	0	0	0	0.0134228	0.0100671	0	0	0	0	0	0	0	0	0	0	0	0	0	0	0	0	0	0	0	0	0	0	0	0	0	0	0	0	0	0	0	0	0	0	0	0	0	0	0
C14	0.0939597	0	0	0	0	0	0	0	0.0973154	0.0201342	0.0100671	0.0100671	0	0	0.0033557	0	0.0167785	0.0033557	0.00671141	0	0	0	0	0	0	0	0	0	0	0	0.0033557	0	0.0033557	0	0.00671141	0	0	0.0167785	0	0	0.0033557	0	0	0	0	0	0	0	0.033557
C15	0.0134228	0.00671141	0	0	0	0.0033557	0	0	0.0167785	0.0134228	0	0	0	0.0033557	0	0	0.0100671	0	0	0	0.0033557	0	0	0	0	0	0	0	0	0	0.0033557	0	0.0033557	0	0	0	0	0	0	0	0.0100671	0	0	0	0	0	0.0167785	0	0
C16	0	0	0	0	0	0	0	0	0.0033557	0.0033557	0	0	0	0	0	0	0	0	0	0	0	0	0	0	0	0	0	0	0	0	0	0	0	0	0.0033557	0	0	0	0	0	0	0	0	0	0	0	0	0	0
C17	0.281879	0.0234899	0	0	0	0.0469799	0.0100671	0	0.221477	0.0402685	0.0033557	0	0	0.0167785	0.0100671	0	0	0.00671141	0.00671141	0.00671141	0	0	0	0	0	0	0	0	0.0100671	0.0033557	0.0536913	0	0.0201342	0	0.0469799	0.0033557	0	0.0100671	0	0.00671141	0.00671141	0	0	0	0.0268456	0	0.0469799	0.00671141	0.0234899
C18	0.0100671	0	0	0	0	0	0	0	0.033557	0	0	0	0	0	0	0	0.0436242	0	0	0	0	0	0	0	0	0	0	0	0	0	0	0	0	0	0.00671141	0	0	0	0	0	0	0	0	0	0	0	0	0	0
C19	0	0	0	0	0	0	0	0	0	0	0	0	0	0	0	0	0.00671141	0	0	0	0	0	0	0	0	0	0	0	0	0	0	0	0	0	0	0	0	0	0	0	0	0	0	0	0	0	0	0	0
C20	0.0033557	0	0	0	0	0	0	0	0.0033557	0.0033557	0	0	0	0	0	0	0.0100671	0	0	0	0.0033557	0	0	0	0	0	0	0	0	0	0	0	0	0	0.0033557	0	0	0	0	0	0	0	0	0	0	0	0.0033557	0	0.0033557
C21	0.0436242	0.033557	0	0	0	0.0033557	0	0	0.0469799	0.0369128	0	0	0	0.0033557	0	0	0.00671141	0	0.0134228	0.0033557	0.0033557	0	0	0	0	0	0	0	0	0	0.0302013	0	0.00671141	0	0.0201342	0.00671141	0	0.00671141	0	0	0	0	0	0	0.00671141	0	0.0167785	0	0
C22	0.0503356	0.0134228	0	0	0	0.0033557	0	0	0.0201342	0.0167785	0	0	0	0.00671141	0	0	0.00671141	0.0134228	0	0	0.0033557	0	0	0	0	0	0	0	0	0	0.00671141	0	0.0201342	0.0033557	0.0100671	0	0	0	0	0.0033557	0	0	0	0	0.0033557	0	0.00671141	0	0.0100671
C23	0	0	0	0	0	0	0	0	0	0.0033557	0	0	0	0	0	0	0.00671141	0.0033557	0	0	0	0	0	0	0	0	0	0	0	0	0	0	0	0	0	0	0	0	0	0	0	0	0	0	0	0	0	0	0
C24	0.298658	0.0134228	0.00671141	0	0	0.00671141	0.0033557	0	0.114094	0.057047	0.0033557	0	0	0	0.0033557	0	0	0.0033557	0.0033557	0	0	0.0134228	0.0033557	0.0134228	0.0033557	0	0.0134228	0.0302013	0	0.0033557	0.0771812	0.0033557	0.057047	0.00671141	0.0100671	0.0100671	0	0.0536913	0	0.00671141	0	0	0	0	0.0436242	0	0.0402685	0	0.0503356
C25	0.0234899	0	0	0	0	0	0	0	0.0134228	0	0	0	0	0	0	0	0	0	0	0	0.0134228	0	0	0	0	0	0	0	0	0	0.00671141	0	0	0	0	0.0033557	0	0.0033557	0	0	0	0	0	0	0.0134228	0	0.0033557	0	0.0033557
C26	0	0	0	0	0	0	0	0.0134228	0	0	0	0	0	0	0	0	0	0	0	0	0.0033557	0	0	0	0.0033557	0	0	0	0	0	0	0	0	0	0	0	0	0	0	0	0	0	0	0	0	0	0	0	0
C27	0.0033557	0	0	0	0	0	0	0	0	0	0	0	0	0	0	0	0	0	0	0	0.0134228	0	0	0	0	0	0	0	0	0	0	0	0	0	0.0033557	0	0	0	0	0	0	0	0	0	0	0	0	0	0
C28	0	0	0	0	0	0	0.00671141	0	0	0	0	0	0	0	0	0	0	0	0	0	0.0033557	0	0.0033557	0	0	0	0	0	0	0	0	0	0	0	0	0	0	0	0	0	0	0	0	0	0	0	0	0	0
C29	0	0	0	0	0	0	0	0	0	0	0	0	0	0	0	0	0	0	0	0	0	0	0	0	0	0	0	0	0	0	0	0	0	0	0	0	0	0.00671141	0	0	0	0	0	0	0	0	0	0	0
C30	0.00671141	0	0	0	0	0	0	0	0.0033557	0.0033557	0	0	0	0	0	0	0	0	0	0	0.0134228	0	0	0	0	0	0	0	0	0	0.0033557	0	0	0.0033557	0	0	0	0	0	0	0	0	0	0	0.0033557	0	0	0	0
C31	0.114094	0.00671141	0.0100671	0	0	0.00671141	0	0	0.00671141	0.00671141	0	0	0	0	0	0	0	0	0	0	0.0302013	0	0	0	0	0	0	0	0	0	0.033557	0	0.00671141	0	0	0	0	0.00671141	0	0	0.0100671	0	0	0.0033557	0.0436242	0	0	0	0.0033557
C32	0.107383	0.0134228	0.0033557	0	0	0	0	0	0.0402685	0.0402685	0	0	0	0	0	0	0.0100671	0	0	0	0	0	0	0	0	0	0	0	0	0.0033557	0.0134228	0	0.00671141	0	0.0167785	0.0100671	0	0.0033557	0	0	0	0	0	0	0	0	0.0167785	0	0
C33	0.0167785	0	0	0	0	0	0	0	0.0100671	0.0033557	0	0	0	0	0	0	0.0033557	0	0	0	0.0033557	0	0	0	0	0	0	0	0.0033557	0	0	0	0	0	0	0	0	0	0	0	0.0033557	0	0	0	0.00671141	0	0	0	0.0033557
C34	0.466443	0.0503356	0.0033557	0	0	0.0201342	0	0.0033557	0.154362	0.0604027	0	0	0	0.0033557	0.0033557	0	0.0536913	0.0302013	0.00671141	0	0.0771812	0.00671141	0	0	0	0	0.0033557	0.033557	0.0134228	0	0	0.0100671	0.0436242	0.0100671	0.144295	0	0	0.0302013	0	0.057047	0.0436242	0	0	0	0.0436242	0	0.0302013	0	0.00671141
C35	0.0033557	0	0	0	0	0	0	0	0.0033557	0.0033557	0	0	0	0	0	0	0	0	0	0	0.0033557	0	0	0	0	0	0	0	0	0	0.0100671	0	0	0	0	0	0	0	0	0	0	0	0	0	0	0	0	0	0
C36	0.127517	0.0134228	0	0	0	0	0	0.00671141	0.0503356	0.0201342	0	0	0	0.0033557	0.0033557	0	0.0201342	0.00671141	0.0201342	0	0.057047	0	0	0	0	0	0	0.00671141	0.00671141	0	0.0436242	0	0	0.00671141	0.0369128	0	0	0.0033557	0	0.0268456	0.00671141	0	0	0	0.00671141	0.00671141	0	0	0.0234899
C37	0.057047	0.0033557	0	0	0	0	0	0	0.0100671	0.00671141	0	0	0	0	0	0	0	0	0.0033557	0	0.00671141	0	0	0	0	0	0.0033557	0	0	0	0.0100671	0	0.00671141	0	0.0033557	0	0	0.0167785	0	0	0.0033557	0	0	0	0.00671141	0	0.0033557	0	0
C38	0.620805	0.0436242	0.0033557	0	0	0.0369128	0.0033557	0.00671141	0.275168	0.161074	0.00671141	0	0	0.00671141	0	0.0033557	0.0469799	0.0201342	0.0100671	0	0.0100671	0	0	0.0033557	0	0	0	0	0.0167785	0	0.144295	0	0.0369128	0.0033557	0	0	0	0.0436242	0.0033557	0.0302013	0.0134228	0	0	0	0.0234899	0	0.0268456	0.0033557	0.0234899
C39	0.171141	0.0134228	0	0	0	0.00671141	0.0033557	0.0033557	0.0268456	0.0536913	0	0	0	0	0	0	0.0033557	0.00671141	0	0	0.0100671	0.0033557	0	0	0	0	0	0	0.0100671	0	0	0	0	0	0	0	0.0033557	0.057047	0	0.0436242	0.00671141	0	0	0	0.0033557	0	0	0	0
C40	0.0033557	0	0	0	0	0	0	0	0	0	0	0	0	0	0	0	0	0	0	0	0	0	0	0	0	0	0	0	0	0	0	0	0	0	0	0.0033557	0	0.0100671	0	0	0.00671141	0	0	0	0	0	0	0	0
C41	0.426174	0.0939597	0.0134228	0.0033557	0.0033557	0.0536913	0.0167785	0	0.0536913	0.0704698	0.0033557	0	0	0.0167785	0	0	0.0100671	0.00671141	0	0	0.0536913	0.0033557	0	0	0	0.00671141	0	0.00671141	0.0033557	0	0.0302013	0	0.0033557	0.0167785	0.0436242	0.057047	0.0100671	0	0.0100671	0.0604027	0.0738255	0	0	0	0.0268456	0	0.0167785	0	0.0033557
C42	0.00671141	0	0	0	0	0.0033557	0	0	0.0033557	0.0033557	0	0	0	0	0	0	0	0	0	0	0	0	0	0	0	0	0	0	0	0	0	0	0	0	0.0033557	0	0	0.0100671	0	0	0	0	0	0	0	0	0	0	0
C43	0.33557	0.0033557	0.0100671	0.0033557	0	0.0100671	0.00671141	0	0.0738255	0.0167785	0.0033557	0	0	0	0	0	0.00671141	0	0.0033557	0	0.00671141	0	0	0	0	0	0	0	0	0	0.057047	0	0.0268456	0	0.0302013	0.0436242	0	0.0604027	0	0	0.057047	0.0033557	0.00671141	0	0.033557	0	0.00671141	0.0033557	0.0939597
C44	0.134228	0.00671141	0.0033557	0	0	0.0234899	0.0033557	0.0033557	0.0738255	0.0167785	0	0	0	0.0033557	0.0100671	0	0.00671141	0	0	0	0	0	0	0	0	0	0	0.0100671	0	0.0033557	0.0436242	0	0.00671141	0.0033557	0.0134228	0.00671141	0.00671141	0.0738255	0	0.057047	0	0.0033557	0	0	0.0033557	0	0.0100671	0	0
C45	0.0234899	0	0	0	0	0	0	0	0	0	0	0	0	0	0	0	0	0	0	0	0	0	0	0	0	0	0	0	0	0	0	0	0	0	0	0	0	0	0	0.0033557	0.0033557	0	0.0033557	0	0	0	0	0	0
C46	0.00671141	0	0	0	0	0	0	0	0	0	0	0	0	0	0	0	0	0	0	0	0	0	0	0	0	0	0	0	0	0	0	0	0	0	0	0	0	0	0	0.00671141	0	0.0033557	0	0	0	0	0	0	0
C47	0.00671141	0	0	0	0	0	0	0	0	0	0	0	0	0	0	0	0	0	0	0	0	0	0	0	0	0	0	0.0033557	0	0	0	0	0	0	0	0	0	0	0	0	0	0	0	0	0.00671141	0	0.00671141	0	0
C48	0.288591	0.00671141	0.0100671	0	0	0.0033557	0.0134228	0	0.16443	0.090604	0	0	0	0	0	0	0.0268456	0.00671141	0.0033557	0	0.0436242	0.0134228	0	0	0	0	0.0033557	0.0436242	0	0.00671141	0.0436242	0	0.00671141	0.00671141	0.0234899	0.0033557	0	0.0268456	0	0.033557	0.0033557	0	0	0.00671141	0	0.0100671	0.090604	0.00671141	0.0201342
C49	0.0033557	0	0	0	0	0	0	0	0.0033557	0	0	0	0	0	0	0	0	0	0	0	0	0	0	0	0	0	0	0	0	0	0	0	0.00671141	0	0	0	0	0	0	0	0	0	0	0	0.0100671	0	0	0	0
C50	0.45302	0.0302013	0.0100671	0	0	0	0.0134228	0.00671141	0.187919	0.057047	0	0	0	0	0.0167785	0	0.0469799	0.0167785	0.00671141	0	0.0402685	0.0033557	0	0	0	0	0	0	0.0167785	0	0.0302013	0	0	0.0033557	0.0268456	0	0	0.0167785	0	0.00671141	0.0100671	0	0	0.00671141	0.090604	0	0	0.0134228	0.057047
C51	0.0201342	0	0	0	0	0	0	0	0.00671141	0	0	0	0	0	0	0	0.00671141	0	0	0	0	0	0	0	0	0	0	0	0	0	0	0	0	0	0.0033557	0	0	0	0	0.0033557	0	0	0	0	0.00671141	0	0.0134228	0	0
C52	0.305369	0.0201342	0.00671141	0	0	0.033557	0	0	0.110738	0.127517	0	0	0	0.033557	0	0	0.0234899	0	0.0100671	0	0.0503356	0.0033557	0	0	0	0	0	0.0033557	0	0.0033557	0.00671141	0	0.0234899	0	0.0234899	0	0	0.0033557	0	0.0939597	0	0	0	0	0.0201342	0	0.057047	0	0
C53	0.0771812	0.0100671	0	0	0	0	0.0033557	0	0.0167785	0.0234899	0	0	0	0.00671141	0.0033557	0	0.0100671	0	0	0	0.0234899	0.0033557	0	0	0	0	0	0	0	0	0.0201342	0	0.0100671	0	0.0234899	0	0	0	0	0.0033557	0	0	0	0	0.00671141	0	0.0033557	0	0.0503356
C54	0.0637584	0	0	0	0	0	0	0	0.0100671	0.0201342	0	0	0	0	0	0	0.0167785	0	0.0033557	0	0.0100671	0	0	0	0	0	0	0	0	0	0.0167785	0	0.00671141	0	0.0201342	0	0	0.0167785	0	0.00671141	0	0	0	0	0.0167785	0	0	0	0.0268456
C55	0.0402685	0	0	0	0	0	0	0	0.00671141	0.0033557	0	0	0	0	0	0	0	0	0	0	0.0100671	0	0	0	0	0	0	0	0	0	0.00671141	0	0.0134228	0	0.0033557	0	0	0	0	0	0	0	0	0	0	0	0	0	0.0033557
C56	0	0	0	0	0	0	0	0	0.0033557	0	0	0	0	0	0	0	0	0	0	0	0	0	0	0	0	0	0	0	0	0	0	0	0	0	0	0	0	0	0	0	0	0	0	0	0	0	0	0	0
C57	0.0134228	0.0234899	0	0	0	0.0033557	0	0	0	0.0100671	0	0	0	0	0	0	0	0	0.00671141	0	0.0100671	0	0	0	0	0	0	0	0	0	0.0100671	0	0	0	0.0033557	0	0	0	0	0	0	0	0	0.0033557	0	0	0.0033557	0	0.00671141
C58	0.328859	0.0201342	0	0	0	0.033557	0	0	0.0402685	0.0469799	0	0	0	0	0	0	0.00671141	0.0033557	0	0	0.0134228	0	0	0	0	0	0	0	0.0134228	0	0.0134228	0.00671141	0.0033557	0	0.00671141	0	0	0.0033557	0	0	0	0	0	0	0	0	0.0436242	0	0.0738255
C59	0.0503356	0	0	0	0	0	0	0	0.0100671	0.00671141	0	0	0	0	0	0	0.00671141	0	0	0	0	0	0	0	0	0	0	0.0033557	0	0	0.0033557	0	0	0	0	0	0	0	0	0	0	0	0	0	0	0	0.0402685	0	0.0134228
C60	0	0	0	0	0	0	0	0	0	0	0	0	0	0	0	0	0	0	0	0	0	0	0	0	0	0	0	0	0	0	0	0	0	0	0	0	0	0	0	0	0	0	0	0	0	0	0	0	0
[truncated: 8 more columns]

## Sheet: Year 2005
Supplementary Table S1D: The standardized number of cooperated papers between 60 Chinese cities in 2005
City	C01	C02	C03	C04	C05	C06	C07	C08	C09	C10	C11	C12	C13	C14	C15	C16	C17	C21	C22	C23	C24	C25	C26	C27	C28	C29	C30	C31	C32	C33	C34	C35	C36	C37	C38	C39	C40	C41	C42	C43	C44	C45	C46	C47	C48	C49	C50	C51	C52
C01	0	0.399784	0.15194	0.03125	0.0323276	0.252155	0.211207	0.0377155	1	0.505388	0.0140086	0.00646552	0.00431034	0.0775862	0.0377155	0	0.269397	0.0668103	0.0506466	0.00323276	0.332974	0.09375	0.00107759	0.00431034	0.00107759	0.00215517	0.0107759	0.178879	0.107759	0.00323276	0.537716	0	0.242457	0.0571121	0.355603	0.209052	0.0150862	0.420259	0.00969828	0.30819	0.219828	0.0452586	0.0140086	0.0075431	0.338362	0.00431034	0.367457	0.0517241	0.239224
C02	0.399784	0	0.0280172	0.00862069	0.00431034	0.0538793	0.0398707	0.0118534	0.105603	0.0743534	0.00215517	0.00107759	0	0.00431034	0.00215517	0.00538793	0.0377155	0.0075431	0.00969828	0.00107759	0.0204741	0.018319	0	0	0	0	0.00215517	0.0118534	0.0140086	0.00538793	0.0474138	0	0.0344828	0.0193966	0.0269397	0.0140086	0	0.0204741	0.00107759	0.0538793	0.0215517	0.00431034	0.00215517	0	0.0409483	0	0.0193966	0.00323276	0.0344828
C03	0.15194	0.0280172	0	0.00107759	0.00431034	0.00323276	0.00215517	0.00107759	0.012931	0.00538793	0.00107759	0	0	0	0	0	0.00323276	0	0	0	0.00646552	0	0	0	0	0	0	0.0075431	0.00646552	0	0.00646552	0	0.00215517	0	0.00431034	0.00323276	0	0	0	0.00323276	0	0.00107759	0	0	0.0118534	0	0.00969828	0	0.00431034
C04	0.03125	0.00862069	0.00107759	0	0.00107759	0	0	0	0	0	0.00107759	0	0	0	0.00215517	0	0	0	0	0	0.00215517	0	0	0	0	0	0	0.00107759	0	0	0.00215517	0	0	0	0	0	0	0	0	0	0	0	0	0	0	0	0	0	0
C05	0.0323276	0.00431034	0.00431034	0.00107759	0	0	0.00107759	0	0.00431034	0.00323276	0	0	0	0	0	0	0	0	0	0	0	0	0	0	0	0	0	0	0	0	0	0	0	0	0	0.00646552	0.00323276	0.00538793	0	0.00646552	0.00646552	0	0.00215517	0	0	0	0.00107759	0	0.00107759
C06	0.252155	0.0538793	0.00323276	0	0	0	0.0290948	0.0280172	0.0959052	0.0592672	0.00862069	0	0.00107759	0.0118534	0.00538793	0	0.0431034	0.00215517	0.00107759	0	0.018319	0.00323276	0	0	0.00107759	0	0.00107759	0.0075431	0.00107759	0.00215517	0.0431034	0	0.0280172	0	0.0409483	0.0247845	0	0.00431034	0	0.0323276	0.00646552	0	0.00215517	0	0.00538793	0	0.0140086	0	0.0323276
C07	0.211207	0.0398707	0.00215517	0	0.00107759	0.0290948	0	0.0140086	0.0603448	0.0474138	0	0	0	0	0.00323276	0	0.012931	0.00215517	0.0280172	0	0.0204741	0.00862069	0	0	0	0.00107759	0.00107759	0.00107759	0.00215517	0.00215517	0.012931	0	0.00107759	0.00538793	0.00431034	0.00862069	0.00107759	0.0107759	0	0.0118534	0.0161638	0.00107759	0	0	0.0075431	0	0.00969828	0	0.00538793
C11	0.0140086	0.00215517	0.00107759	0.00107759	0	0.00862069	0	0	0.0290948	0.0269397	0	0	0.00215517	0.0075431	0	0	0.00969828	0	0	0	0.00323276	0	0	0	0	0	0	0	0.00215517	0	0.00538793	0	0.0075431	0	0.0075431	0	0	0.00323276	0	0	0	0	0	0	0.00107759	0	0	0	0
C12	0.00646552	0.00107759	0	0	0	0	0	0.00431034	0.0150862	0.0215517	0	0	0.00107759	0.00431034	0.00107759	0	0.00431034	0	0	0	0.00107759	0	0	0	0	0	0	0	0	0	0.00323276	0	0.00646552	0.00107759	0.00215517	0	0	0.00215517	0.00107759	0.00215517	0	0	0	0	0.00107759	0	0	0	0.00323276
C13	0.00431034	0	0	0	0	0.00107759	0	0	0.00862069	0.0204741	0.00215517	0.00107759	0	0.0140086	0	0	0.00323276	0	0	0	0	0	0	0	0	0	0	0	0	0	0	0	0	0	0	0	0	0	0	0	0	0	0	0	0	0	0	0	0
C14	0.0775862	0.00431034	0	0	0	0.0118534	0	0	0.0635776	0.0614224	0.0075431	0.00431034	0.0140086	0	0	0	0.00862069	0	0	0	0	0	0	0	0	0	0	0	0	0	0	0	0	0	0	0	0	0.00431034	0	0	0	0	0	0	0	0	0	0	0.00215517
C15	0.0377155	0.00215517	0	0.00215517	0	0.00538793	0.00323276	0	0.018319	0.0215517	0	0.00107759	0	0	0	0	0	0	0	0	0	0	0	0	0	0	0	0.00215517	0.00107759	0	0.00538793	0	0	0	0.00969828	0.00538793	0	0	0	0.00107759	0.00107759	0	0	0	0.00215517	0	0.0107759	0	0.00107759
C16	0	0.00538793	0	0	0	0	0	0	0	0.012931	0	0	0	0	0	0	0	0.00107759	0	0	0	0	0	0	0	0	0	0	0	0	0	0	0.00215517	0	0.00431034	0	0	0	0	0	0	0	0	0	0	0	0	0	0
C17	0.269397	0.0377155	0.00323276	0	0	0.0431034	0.012931	0.00107759	0.240302	0.0872845	0.00969828	0.00431034	0.00323276	0.00862069	0	0	0	0.0290948	0.00862069	0.00215517	0.0506466	0.00538793	0	0	0	0.00107759	0.00215517	0.00969828	0.0215517	0	0.0592672	0	0.0517241	0.0204741	0.0290948	0.0140086	0.00969828	0.0247845	0	0.0625	0.00646552	0.00107759	0.00107759	0.00107759	0.0193966	0	0.0237069	0.00323276	0.0355603
C18	0.0377155	0.00215517	0	0	0	0	0.0075431	0	0.0614224	0.00862069	0	0.00107759	0	0	0	0	0.0614224	0.0075431	0	0	0	0	0	0	0	0	0	0	0	0	0	0	0.00323276	0.00215517	0.00538793	0	0	0.00431034	0	0	0	0	0	0	0.00431034	0	0.00107759	0	0.00431034
C19	0	0	0	0	0	0	0	0	0.00215517	0.00215517	0	0	0	0	0	0	0.0237069	0	0	0	0	0	0	0	0	0	0.00107759	0	0	0	0	0	0	0.00107759	0	0	0	0	0	0	0	0	0	0	0	0	0	0	0
C20	0.0118534	0	0	0	0	0	0.00107759	0	0.0204741	0.00538793	0.00107759	0	0	0	0	0	0.0625	0.00107759	0.00215517	0	0.00107759	0	0	0	0	0	0	0	0.00215517	0	0.0107759	0	0.00215517	0.00107759	0.00538793	0	0.00323276	0.00431034	0	0.00323276	0.00431034	0	0	0	0.00323276	0	0.00107759	0	0
C21	0.0668103	0.0075431	0	0	0	0.00215517	0.00215517	0.00107759	0.0247845	0.0420259	0	0	0	0	0	0.00107759	0.0290948	0	0.0107759	0.00215517	0.018319	0	0	0	0	0	0	0.00107759	0.00107759	0.00107759	0.012931	0	0.00431034	0.00431034	0.0118534	0.00107759	0.00215517	0.00538793	0	0.00215517	0.00107759	0	0	0.00107759	0.00431034	0	0.0075431	0	0.00538793
C22	0.0506466	0.00969828	0	0	0	0.00107759	0.0280172	0.00107759	0.0215517	0.00862069	0	0	0	0	0	0	0.00862069	0.0107759	0	0.012931	0.0215517	0.00538793	0	0	0.00107759	0	0	0	0.00646552	0	0	0	0	0	0	0	0	0	0	0.00215517	0	0	0	0	0.00323276	0	0.0118534	0	0.00215517
C23	0.00323276	0.00107759	0	0	0	0	0	0.00107759	0.00323276	0.00215517	0	0	0	0	0	0	0.00215517	0.00215517	0.012931	0	0.00215517	0	0	0	0	0	0	0	0.00107759	0	0.00107759	0	0	0	0	0	0	0.00215517	0	0.00107759	0.012931	0	0	0	0.00215517	0	0.00107759	0	0
C24	0.332974	0.0204741	0.00646552	0.00215517	0	0.018319	0.0204741	0	0.163793	0.075431	0.00323276	0.00107759	0	0	0	0	0.0506466	0.018319	0.0215517	0.00215517	0	0.03125	0.00646552	0.00969828	0.00323276	0	0	0.0107759	0	0	0.0743534	0	0	0	0	0	0	0.0269397	0.00323276	0.0237069	0.0161638	0	0	0	0.0290948	0	0.0215517	0	0.0334052
C25	0.09375	0.018319	0	0	0	0.00323276	0.00862069	0	0.0075431	0.0107759	0	0	0	0	0	0	0.00538793	0	0.00538793	0	0.03125	0	0	0	0	0	0	0.0107759	0	0	0	0	0	0	0	0.00969828	0	0.0204741	0.00107759	0.0107759	0	0	0	0	0.0237069	0	0.00215517	0	0.00969828
C26	0.00107759	0	0	0	0	0	0	0	0	0	0	0	0	0	0	0	0	0	0	0	0.00646552	0	0	0	0	0	0	0	0	0	0	0	0.00323276	0	0	0	0	0.00107759	0	0.00107759	0	0	0	0	0	0	0	0	0.00215517
C27	0.00431034	0	0	0	0	0	0	0	0.00323276	0	0	0	0	0	0	0	0	0	0	0	0.00969828	0	0	0	0	0	0	0	0	0	0.00215517	0	0.00215517	0	0	0	0	0	0	0	0	0	0	0	0.00323276	0	0.00323276	0	0
C28	0.00107759	0	0	0	0	0.00107759	0	0	0	0	0	0	0	0	0	0	0	0	0.00107759	0	0.00323276	0	0	0	0	0	0	0	0	0	0	0	0	0	0	0	0	0	0	0	0	0	0	0	0	0	0	0	0
C29	0.00215517	0	0	0	0	0	0.00107759	0	0	0	0	0	0	0	0	0	0.00107759	0	0	0	0	0	0	0	0	0	0.0140086	0	0.00107759	0	0.00107759	0	0	0	0	0.00107759	0	0	0	0	0	0	0	0	0.00107759	0	0	0	0
C30	0.0107759	0.00215517	0	0	0	0.00107759	0.00107759	0	0.00215517	0.00107759	0	0	0	0	0	0	0.00215517	0	0	0	0	0	0	0	0	0.0140086	0	0.00107759	0.00107759	0	0.00646552	0	0.00431034	0.00107759	0.00538793	0	0	0.00323276	0	0.00215517	0.0075431	0	0	0	0	0	0.00107759	0	0
C31	0.178879	0.0118534	0.0075431	0.00107759	0	0.0075431	0.00107759	0	0.0301724	0.00323276	0	0	0	0	0.00215517	0	0.00969828	0.00107759	0	0	0.0107759	0.0107759	0	0	0	0	0.00107759	0	0.00107759	0	0.0269397	0	0.00215517	0	0.00431034	0	0	0	0	0.0075431	0.00538793	0	0	0	0.0140086	0	0.00215517	0	0.00107759
C32	0.107759	0.0140086	0.00646552	0	0	0.00107759	0.00215517	0.00107759	0.0484914	0.0193966	0.00215517	0	0	0	0.00107759	0	0.0215517	0.00107759	0.00646552	0.00107759	0	0	0	0	0	0.00107759	0.00107759	0.00107759	0	0	0	0	0	0	0	0	0	0	0	0	0	0	0	0	0	0	0.00538793	0	0
C33	0.00323276	0.00538793	0	0	0	0.00215517	0.00215517	0.00107759	0.0107759	0	0	0	0	0	0	0	0	0.00107759	0	0	0	0	0	0	0	0	0	0	0	0	0	0	0	0	0	0	0	0	0	0	0.00107759	0	0	0	0	0	0	0	0
C34	0.537716	0.0474138	0.00646552	0.00215517	0	0.0431034	0.012931	0.00107759	0.173491	0.0948276	0.00538793	0.00323276	0	0	0.00538793	0	0.0592672	0.012931	0	0.00107759	0.0743534	0	0	0.00215517	0	0.00107759	0.00646552	0.0269397	0	0	0	0.0118534	0	0	0	0	0	0	0	0	0.0290948	0	0	0	0.0301724	0	0.0140086	0	0.0420259
C35	0	0	0	0	0	0	0	0	0	0	0	0	0	0	0	0	0	0	0	0	0	0	0	0	0	0	0	0	0	0	0.0118534	0	0	0	0	0	0	0	0	0	0	0	0	0	0	0	0	0	0
C36	0.242457	0.0344828	0.00215517	0	0	0.0280172	0.00107759	0	0.0959052	0.0484914	0.0075431	0.00646552	0	0	0	0.00215517	0.0517241	0.00431034	0	0	0	0	0.00323276	0.00215517	0	0	0.00431034	0.00215517	0	0	0	0	0	0	0	0	0	0	0.00107759	0	0.0075431	0	0	0	0	0	0	0	0.0355603
C37	0.0571121	0.0193966	0	0	0	0	0.00538793	0	0.0258621	0.0247845	0	0.00107759	0	0	0	0	0.0204741	0.00431034	0	0	0	0	0	0	0	0	0.00107759	0	0	0	0	0	0	0	0	0	0	0.012931	0	0	0.00107759	0	0	0	0	0	0	0	0
C38	0.355603	0.0269397	0.00431034	0	0	0.0409483	0.00431034	0.00107759	0.170259	0.0980603	0.0075431	0.00215517	0	0	0.00969828	0.00431034	0.0290948	0.0118534	0	0	0	0	0	0	0	0	0.00538793	0.00431034	0	0	0	0	0	0	0	0	0	0.00862069	0	0.0226293	0.0215517	0	0.00215517	0	0.018319	0	0.00538793	0	0.0247845
C39	0.209052	0.0140086	0.00323276	0	0.00646552	0.0247845	0.00862069	0.00107759	0.0862069	0.0269397	0	0	0	0	0.00538793	0	0.0140086	0.00107759	0	0	0	0.00969828	0	0	0	0.00107759	0	0	0	0	0	0	0	0	0	0	0	0.0700431	0.00431034	0.0301724	0.0150862	0	0.00107759	0.00107759	0	0	0	0	0
C40	0.0150862	0	0	0	0.00323276	0	0.00107759	0	0.00538793	0.0237069	0	0	0	0	0	0	0.00969828	0.00215517	0	0	0	0	0	0	0	0	0	0	0	0	0	0	0	0	0	0	0	0	0	0	0.00215517	0	0	0	0	0	0	0	0
C41	0.420259	0.0204741	0	0	0.00538793	0.00431034	0.0107759	0.0075431	0.0646552	0.0474138	0.00323276	0.00215517	0	0.00431034	0	0	0.0247845	0.00538793	0	0.00215517	0.0269397	0.0204741	0.00107759	0	0	0	0.00323276	0	0	0	0	0	0	0.012931	0.00862069	0.0700431	0	0	0.0290948	0	0.0506466	0.00215517	0	0	0.00215517	0	0.00431034	0	0
C42	0.00969828	0.00107759	0	0	0	0	0	0	0.0075431	0.00215517	0	0.00107759	0	0	0	0	0	0	0	0	0.00323276	0.00107759	0	0	0	0	0	0	0	0	0	0	0.00107759	0	0	0.00431034	0	0.0290948	0	0	0	0	0	0	0	0	0	0	0
C43	0.30819	0.0538793	0.00323276	0	0.00646552	0.0323276	0.0118534	0.00538793	0.112069	0.0646552	0	0.00215517	0	0	0.00107759	0	0.0625	0.00215517	0.00215517	0.00107759	0.0237069	0.0107759	0.00107759	0	0	0	0.00215517	0.0075431	0	0	0	0	0	0	0.0226293	0.0301724	0	0	0	0	0.0797414	0	0.00107759	0.00107759	0.0204741	0	0	0.00862069	0.105603
C44	0.219828	0.0215517	0	0	0.00646552	0.00646552	0.0161638	0.00538793	0.0948276	0.0237069	0	0	0	0	0.00107759	0	0.00646552	0.00107759	0	0.012931	0.0161638	0	0	0	0	0	0.0075431	0.00538793	0	0.00107759	0.0290948	0	0.0075431	0.00107759	0.0215517	0.0150862	0.00215517	0.0506466	0	0.0797414	0	0	0	0	0	0	0	0.00215517	0
C45	0.0452586	0.00431034	0.00107759	0	0	0	0.00107759	0	0.00538793	0	0	0	0	0	0	0	0.00107759	0	0	0	0	0	0	0	0	0	0	0	0	0	0	0	0	0	0	0	0	0.00215517	0	0	0	0	0.00107759	0	0	0	0	0	0
C46	0.0140086	0.00215517	0	0	0.00215517	0.00215517	0	0	0.00323276	0	0	0	0	0	0	0	0.00107759	0	0	0	0	0	0	0	0	0	0	0	0	0	0	0	0	0	0.00215517	0.00107759	0	0	0	0.00107759	0	0.00107759	0	0	0	0	0	0	0
C47	0.0075431	0	0	0	0	0	0	0	0.00862069	0.00107759	0	0	0	0	0	0	0.00107759	0.00107759	0	0	0	0	0	0	0	0	0	0	0	0	0	0	0	0	0	0.00107759	0	0	0	0.00107759	0	0	0	0	0	0	0	0	0
C48	0.338362	0.0409483	0.0118534	0	0	0.00538793	0.0075431	0.00323276	0.118534	0.0463362	0.00107759	0.00107759	0	0	0.00215517	0	0.0193966	0.00431034	0.00323276	0.00215517	0.0290948	0.0237069	0	0.00323276	0	0.00107759	0	0.0140086	0	0	0.0301724	0	0	0	0.018319	0	0	0.00215517	0	0.0204741	0	0	0	0	0	0	0	0	0
C49	0.00431034	0	0	0	0	0	0	0	0	0	0	0	0	0	0	0	0	0	0	0	0	0	0	0	0	0	0	0	0	0	0	0	0	0	0	0	0	0	0	0	0	0	0	0	0	0	0	0	0
C50	0.367457	0.0193966	0.00969828	0	0.00107759	0.0140086	0.00969828	0.0075431	0.0700431	0.0668103	0	0	0	0	0.0107759	0	0.0237069	0.0075431	0.0118534	0.00107759	0.0215517	0.00215517	0	0.00323276	0	0	0.00107759	0.00215517	0.00538793	0	0.0140086	0	0	0	0.00538793	0	0	0.00431034	0	0	0	0	0	0	0	0	0	0	0
C51	0.0517241	0.00323276	0	0	0	0	0	0	0.00431034	0.00215517	0	0	0	0	0	0	0.00323276	0	0	0	0	0	0	0	0	0	0	0	0	0	0	0	0	0	0	0	0	0	0	0.00862069	0.00215517	0	0	0	0	0	0	0	0
C52	0.239224	0.0344828	0.00431034	0	0.00107759	0.0323276	0.00538793	0.00646552	0.0797414	0.0668103	0	0.00323276	0	0.00215517	0.00107759	0	0.0355603	0.00538793	0.00215517	0	0.0334052	0.00969828	0.00215517	0	0	0	0	0.00107759	0	0	0.0420259	0	0.0355603	0	0.0247845	0	0	0	0	0.105603	0	0	0	0	0	0	0	0	0
C53	0.0905172	0.0075431	0	0	0	0.00323276	0.00862069	0	0.0484914	0.012931	0.00107759	0.00107759	0	0	0.00107759	0	0.0075431	0	0.00215517	0	0.0107759	0.00107759	0	0	0.00215517	0	0	0	0	0	0.0280172	0	0.0075431	0	0	0	0	0	0	0.00215517	0	0	0	0	0	0	0	0	0
C54	0.0625	0.00107759	0.00107759	0	0	0.00107759	0.00323276	0	0.0118534	0.0118534	0	0	0	0	0	0	0.00646552	0.00107759	0.00323276	0	0.0150862	0.00323276	0	0	0	0.00107759	0.00107759	0	0	0	0.0075431	0	0.00107759	0	0.00107759	0.00107759	0	0.00323276	0	0	0	0	0	0	0	0	0	0	0.00538793
C55	0.0668103	0.018319	0	0	0	0.0172414	0.00107759	0.00107759	0.0258621	0.0237069	0	0	0	0	0	0	0.0247845	0	0.00215517	0	0.0237069	0	0	0	0	0	0	0.00107759	0	0	0.03125	0.0204741	0.0204741	0	0.0118534	0	0	0	0	0	0	0	0	0	0	0	0	0	0
C56	0.0107759	0	0	0	0	0	0.00107759	0	0.00215517	0	0	0	0	0	0	0	0	0	0	0	0	0	0	0	0	0	0	0	0	0	0	0	0	0	0	0	0	0	0	0	0	0	0	0	0	0	0	0	0
C57	0.0538793	0.0258621	0	0	0	0.0247845	0	0	0.0269397	0.0323276	0	0	0	0	0.00107759	0	0.0269397	0	0	0	0.0075431	0	0	0.00215517	0	0	0	0.00215517	0	0	0.0366379	0	0	0	0.0215517	0	0	0.0269397	0	0	0	0	0	0	0	0	0.00431034	0	0
C58	0.267241	0.0075431	0.00646552	0	0	0.00538793	0.00431034	0	0.0355603	0.0258621	0.00107759	0.00107759	0	0	0.00215517	0	0.0140086	0.00107759	0.00538793	0	0.018319	0.00107759	0	0	0	0	0.00538793	0.00107759	0.00215517	0	0.00862069	0	0.0118534	0	0.00862069	0	0	0.00646552	0	0	0	0	0	0	0	0	0.00538793	0.00107759	0.0204741
C59	0.0603448	0.0118534	0.00215517	0	0	0.00107759	0.00646552	0	0.012931	0.0150862	0	0	0	0	0	0	0.00969828	0	0	0	0	0	0	0	0	0.00107759	0	0	0	0	0	0	0	0	0	0	0	0	0	0	0	0	0	0	0	0	0.00538793	0	0.018319
C60	0	0	0	0	0	0	0	0	0	0	0	0	0	0	0	0	0	0	0	0	0	0	0	0	0	0	0	0	0	0	0.00646552	0	0	0	0	0	0	0	0	0	0	0	0	0	0	0	0	0	0
[truncated: 8 more columns]

## Sheet: Year 2010
Supplementary Table S1E: The standardized number of cooperated papers between 60 Chinese cities in 2010
City	C01	C02	C03	C04	C05	C06	C07	C11	C12	C13	C14	C15	C16	C17	C18	C19	C20	C21	C22	C23	C24	C25	C26	C27	C28	C29	C30	C31	C32	C33	C34	C35	C36	C37	C38	C39	C40	C41	C42	C43	C44	C45	C46	C47	C48	C49	C50	C51	C52
C01	0	0.356425	0.122686	0.0211528	0.0364886	0.222634	0.262295	0.0269699	0.0222105	0.014807	0.0840825	0.0195664	0.00793231	0.279217	0.0290851	0.0111052	0.0312004	0.127975	0.0819672	0.00581703	0.545743	0.176626	0.00846113	0.00211528	0.00475939	0.00423057	0.0290851	0.163934	0.123744	0.0259122	0.522475	0	0.219461	0.0941301	0.30936	0.232152	0.020624	0.415124	0.00687467	0.262824	0.23321	0.0719196	0.026441	0.014807	0.378636	0.0026441	0.413009	0.0629297	0.316764
C02	0.356425	0	0.0200952	0.00317292	0.00475939	0.0486515	0.0285563	0.00370175	0.00528821	0.00105764	0.00898995	0.00105764	0.000528821	0.0285563	0.00105764	0.000528821	0.00317292	0.0105764	0.0153358	0	0.035431	0.0111052	0.000528821	0	0	0	0.00211528	0.0222105	0.0237969	0.00846113	0.0401904	0	0.0163934	0.00634585	0.0274987	0.0216816	0.00317292	0.0359598	0.00211528	0.047065	0.0285563	0.00158646	0.00158646	0.00158646	0.0391327	0	0.0163934	0.00370175	0.0269699
C03	0.122686	0.0200952	0	0.00634585	0	0.00475939	0.0026441	0.000528821	0	0	0.00158646	0	0.00158646	0.00475939	0	0	0.000528821	0.000528821	0.00105764	0.000528821	0.00951877	0.0026441	0	0	0	0	0.00105764	0.00475939	0.0026441	0	0.00740349	0	0.00317292	0.00158646	0.00105764	0.00423057	0	0.00687467	0	0.0026441	0.00687467	0.0026441	0.00105764	0.000528821	0.00898995	0	0.00370175	0.00105764	0.00740349
C04	0.0211528	0.00317292	0.00634585	0	0.00158646	0.00158646	0	0	0	0	0.00105764	0	0	0.000528821	0.000528821	0	0	0	0.00158646	0	0	0	0	0	0	0	0	0	0.000528821	0	0.00158646	0	0	0	0	0.000528821	0	0.000528821	0	0.00105764	0.000528821	0.000528821	0	0	0.000528821	0	0	0	0.00105764
C05	0.0364886	0.00475939	0	0.00158646	0	0.00158646	0.00158646	0.00105764	0	0	0	0	0	0.000528821	0	0	0	0	0.00158646	0	0	0	0	0.000528821	0	0	0.00105764	0.00105764	0.00105764	0	0.00370175	0	0	0.000528821	0	0.00423057	0.00370175	0.00423057	0.00105764	0.00528821	0.00423057	0	0.00105764	0	0.0026441	0	0.0026441	0	0.00105764
C06	0.222634	0.0486515	0.00475939	0.00158646	0.00158646	0	0.0592279	0.0026441	0.00211528	0	0.00528821	0.00423057	0	0.0216816	0.00105764	0	0.0026441	0.0153358	0.00475939	0	0.0306716	0.00740349	0	0	0	0	0.000528821	0.00898995	0.00158646	0.00105764	0.00634585	0	0.0126917	0.00951877	0.0375463	0.0142782	0.000528821	0.00951877	0.000528821	0.0153358	0.0126917	0.00211528	0.000528821	0.00317292	0.0174511	0	0.0195664	0.00423057	0.0190375
C07	0.262295	0.0285563	0.0026441	0	0.00158646	0.0592279	0	0.00528821	0.000528821	0.000528821	0.00317292	0.00105764	0.00370175	0.0185087	0.00898995	0	0.00158646	0.00634585	0.0158646	0.00105764	0.0534109	0.00475939	0.00158646	0	0.00158646	0	0.00475939	0.00370175	0.00475939	0.00158646	0.0274987	0	0.00634585	0.00528821	0.00951877	0.0100476	0.00423057	0.0200952	0.000528821	0.0111052	0.0190375	0.00211528	0.000528821	0.00105764	0.0200952	0	0.0105764	0.00211528	0.0116341
C11	0.0269699	0.00370175	0.000528821	0	0.00105764	0.0026441	0.00528821	0	0.00317292	0.00423057	0.00951877	0	0.0026441	0.0169223	0	0.000528821	0	0.000528821	0	0	0.00898995	0.00105764	0.000528821	0	0.00105764	0.00211528	0.000528821	0.000528821	0.00317292	0.00211528	0.00740349	0	0.0026441	0.00317292	0.00475939	0.00105764	0.00105764	0.00105764	0	0.00158646	0.00317292	0.00423057	0	0	0.00211528	0	0.00158646	0	0.00105764
C12	0.0222105	0.00528821	0	0	0	0.00211528	0.000528821	0.00317292	0	0.0111052	0.00423057	0	0	0.014807	0.00158646	0.00105764	0.00317292	0.00158646	0.00158646	0	0.00475939	0.00317292	0	0	0.00158646	0	0.00211528	0	0.00475939	0.0026441	0.00528821	0	0.00105764	0.000528821	0.00528821	0.0026441	0	0.00581703	0.00105764	0.00528821	0.0026441	0.00105764	0	0	0.00528821	0.000528821	0.00158646	0	0.0026441
C13	0.014807	0.00105764	0	0	0	0	0.000528821	0.00423057	0.0111052	0	0.00846113	0.00158646	0.000528821	0.0026441	0.000528821	0.0026441	0	0	0.00105764	0	0.00317292	0	0	0.000528821	0	0	0.000528821	0.00317292	0	0	0.00158646	0	0.00158646	0.00105764	0.00211528	0.00105764	0	0.000528821	0.000528821	0	0	0	0	0	0	0.00211528	0.00105764	0	0.00793231
C14	0.0840825	0.00898995	0.00158646	0.00105764	0	0.00528821	0.00317292	0.00951877	0.00423057	0.00846113	0	0.00951877	0.00158646	0.0132205	0.00528821	0.0026441	0.0026441	0.00528821	0.0026441	0.000528821	0.0132205	0.00317292	0	0.000528821	0	0	0.000528821	0	0.00317292	0	0.0169223	0	0.00740349	0.00793231	0.0269699	0.014807	0	0.00687467	0.000528821	0	0.00528821	0	0	0	0.00528821	0	0.00211528	0.00211528	0.00581703
C15	0.0195664	0.00105764	0	0	0	0.00423057	0.00105764	0	0	0.00158646	0.00951877	0	0.0026441	0.00740349	0.00158646	0	0.000528821	0.00211528	0.00317292	0	0.00370175	0.00211528	0	0.000528821	0	0.000528821	0	0.000528821	0.00740349	0	0.0100476	0	0.00317292	0	0.00687467	0.00317292	0.000528821	0.00158646	0	0.00211528	0.00475939	0	0	0	0.00581703	0	0.00370175	0	0.00105764
C16	0.00793231	0.000528821	0.00158646	0	0	0	0.00370175	0.0026441	0	0.000528821	0.00158646	0.0026441	0	0	0.000528821	0.000528821	0	0.000528821	0.00105764	0	0.0026441	0.000528821	0	0	0	0	0.000528821	0	0.000528821	0	0.00211528	0	0.00105764	0.000528821	0.000528821	0.000528821	0	0	0	0.000528821	0.00211528	0	0.00105764	0	0	0	0.000528821	0	0.000528821
C17	0.279217	0.0285563	0.00475939	0.000528821	0.000528821	0.0216816	0.0185087	0.0169223	0.014807	0.0026441	0.0132205	0.00740349	0	0	0.0571126	0.00793231	0.0391327	0.0158646	0.0216816	0.00158646	0.0682179	0.014807	0.00211528	0	0	0.000528821	0.000528821	0.0105764	0.0190375	0.00581703	0.0481227	0	0.0317292	0.0216816	0.041248	0.0259122	0.00370175	0.0285563	0.000528821	0.0232681	0.0253834	0.00740349	0.00105764	0.00211528	0.0280275	0	0.0158646	0.000528821	0.0370175
C18	0.0290851	0.00105764	0	0.000528821	0	0.00105764	0.00898995	0	0.00158646	0.000528821	0.00528821	0.00158646	0.000528821	0.0571126	0	0.000528821	0.00317292	0.00211528	0.00423057	0	0.00687467	0.00158646	0	0	0.00105764	0	0	0	0.00158646	0.000528821	0.00951877	0	0.0126917	0.00105764	0.0100476	0.00475939	0	0.00423057	0.0026441	0.0026441	0	0	0	0.0116341	0.0116341	0.000528821	0.0026441	0.000528821	0.00528821
C19	0.0111052	0.000528821	0	0	0	0	0	0.000528821	0.00105764	0.0026441	0.0026441	0	0.000528821	0.00793231	0.000528821	0	0	0.000528821	0.00105764	0	0.00317292	0.00105764	0	0	0	0	0	0.000528821	0.000528821	0	0.00105764	0	0.00317292	0	0.000528821	0	0	0.000528821	0	0.000528821	0.000528821	0	0	0	0.00105764	0	0.000528821	0	0.00105764
C20	0.0312004	0.00317292	0.000528821	0	0	0.0026441	0.00158646	0	0.00317292	0	0.0026441	0.000528821	0	0.0391327	0.00317292	0	0	0.00423057	0.00317292	0	0.020624	0.00370175	0.000528821	0.000528821	0	0	0	0	0.00105764	0	0.00634585	0	0.00475939	0.00211528	0.0100476	0.0026441	0	0.00846113	0	0.00158646	0.0026441	0.00105764	0	0	0.00793231	0	0.00105764	0.000528821	0.0111052
C21	0.127975	0.0105764	0.000528821	0	0	0.0153358	0.00634585	0.000528821	0.00158646	0	0.00528821	0.00211528	0.000528821	0.0158646	0.00211528	0.000528821	0.00423057	0	0.0438921	0.00581703	0.0274987	0.00475939	0	0	0	0	0.000528821	0.00423057	0.00475939	0.00105764	0.014807	0	0.00317292	0.0195664	0.00370175	0.00370175	0	0.00475939	0.000528821	0.00634585	0.0111052	0.0026441	0.00105764	0.000528821	0.00846113	0	0.00370175	0.000528821	0.00846113
C22	0.0819672	0.0153358	0.00105764	0.00158646	0.00158646	0.00475939	0.0158646	0	0.00158646	0.00105764	0.0026441	0.00317292	0.00105764	0.0216816	0.00423057	0.00105764	0.00317292	0.0438921	0	0.00581703	0.0274987	0.00475939	0	0	0	0	0.000528821	0.00423057	0.00475939	0.00105764	0.014807	0	0.00317292	0.0195664	0.00370175	0.00370175	0	0.00475939	0.000528821	0.00634585	0	0.0026441	0.00105764	0.000528821	0.00846113	0	0.00370175	0.000528821	0.00846113
C23	0.00581703	0	0.000528821	0	0	0	0.00105764	0	0	0	0.000528821	0	0	0.00158646	0	0	0	0.00581703	0.00581703	0	0.00158646	0.00158646	0	0	0	0	0	0.000528821	0	0	0.00211528	0	0	0	0.000528821	0.00105764	0	0	0	0	0	0	0	0	0.00105764	0	0	0.00158646	0.00105764
C24	0.545743	0.035431	0.00951877	0	0	0.0306716	0.0534109	0.00898995	0.00475939	0.00317292	0.0132205	0.00370175	0.0026441	0.0682179	0.00687467	0.00317292	0.020624	0.0274987	0.0274987	0.00158646	0	0.0793231	0.0185087	0.0179799	0.0132205	0.00951877	0.0153358	0.0111052	0.0312004	0.00317292	0.111052	0.000528821	0.0613432	0.0322581	0.0586991	0.0232681	0.00317292	0.0423057	0.000528821	0.0423057	0.0174511	0.00475939	0.0026441	0.00158646	0.0497091	0.000528821	0.0338445	0.00105764	0.0391327
C25	0.176626	0.0111052	0.0026441	0	0	0.00740349	0.00475939	0.00105764	0.00317292	0	0.00317292	0.00211528	0.000528821	0.014807	0.00158646	0.00105764	0.00370175	0.00475939	0.00475939	0.00158646	0.0793231	0	0.000528821	0.000528821	0.000528821	0.00105764	0	0.0026441	0.00370175	0.00105764	0.0312004	0	0.0153358	0.00370175	0.0153358	0.0137493	0.000528821	0.0153358	0	0.0100476	0.0100476	0.00158646	0	0	0.0232681	0.000528821	0.00846113	0	0.0132205
C26	0.00846113	0.000528821	0	0	0	0	0.00158646	0.000528821	0	0	0	0	0	0.00211528	0	0	0.000528821	0	0	0	0.0185087	0.000528821	0	0	0.000528821	0	0.00105764	0.00105764	0.00105764	0.00105764	0.00158646	0	0.00423057	0	0.00105764	0.000528821	0	0.000528821	0	0.00105764	0.00105764	0	0	0	0.000528821	0	0	0	0
C27	0.00211528	0	0	0	0.000528821	0	0	0	0	0.000528821	0.000528821	0.000528821	0	0	0	0	0.000528821	0	0	0	0.0179799	0.000528821	0	0	0	0.00105764	0	0	0	0	0.00105764	0	0.00158646	0	0	0.000528821	0	0.000528821	0	0.000528821	0	0	0	0	0.00158646	0	0	0	0
C28	0.00475939	0	0	0	0	0	0.00158646	0.00105764	0.00158646	0	0	0	0	0	0.00105764	0	0	0	0	0	0.0132205	0.000528821	0.000528821	0	0	0	0	0	0	0	0.0026441	0	0.00158646	0	0	0.000528821	0	0.000528821	0	0.000528821	0	0	0	0	0.00158646	0	0	0	0
C29	0.00423057	0	0	0	0	0	0	0.00211528	0	0	0	0.000528821	0	0.000528821	0	0	0	0	0	0	0.00951877	0.00105764	0	0.00105764	0	0	0	0	0	0	0.00105764	0	0.00158646	0.000528821	0	0	0	0.000528821	0	0.000528821	0	0	0	0	0.00158646	0	0	0	0
C30	0.0290851	0.00211528	0.00105764	0	0.00105764	0.000528821	0.00475939	0.000528821	0.00211528	0.000528821	0.000528821	0	0.000528821	0.000528821	0	0	0	0.000528821	0.000528821	0	0.0153358	0	0.00105764	0	0	0	0	0.000528821	0.00105764	0.000528821	0.00581703	0	0.00370175	0.00105764	0.00105764	0	0	0.00317292	0	0.00370175	0.00105764	0	0	0.000528821	0.00370175	0	0.00317292	0.00105764	0.00581703
C31	0.163934	0.0222105	0.00475939	0	0.00105764	0.00898995	0.00370175	0.000528821	0	0.00317292	0	0.000528821	0	0.0105764	0	0.000528821	0	0.00423057	0.00423057	0.000528821	0.0111052	0.0026441	0.00105764	0	0	0	0.000528821	0	0.00687467	0	0.0195664	0	0.00793231	0.00317292	0.0100476	0.00528821	0	0.00687467	0	0.00793231	0.00528821	0.000528821	0	0.00158646	0.0179799	0.000528821	0.00634585	0.00158646	0.0111052
C32	0.123744	0.0237969	0.0026441	0.000528821	0.00105764	0.00158646	0.00475939	0.00317292	0.00475939	0	0.00317292	0.00740349	0.000528821	0.0190375	0.00158646	0.000528821	0.00105764	0.00475939	0.00475939	0	0.0312004	0.00370175	0.00105764	0	0	0	0.00105764	0.00687467	0	0.0190375	0.0322581	0	0.0153358	0.0026441	0.0132205	0.00581703	0.00158646	0.0121629	0	0.00898995	0.0153358	0.0026441	0.00105764	0.00158646	0.0232681	0	0.00846113	0.00105764	0.0153358
C33	0.0259122	0.00846113	0	0	0	0.00105764	0.00158646	0.00211528	0.0026441	0	0	0	0	0.00581703	0.000528821	0	0	0.00105764	0.00105764	0	0.00317292	0.00105764	0.00105764	0	0	0	0.000528821	0	0.0190375	0	0.00793231	0	0.00634585	0.000528821	0.00475939	0.000528821	0	0.00581703	0	0.00105764	0.00423057	0.000528821	0	0	0.0185087	0	0.00317292	0.00105764	0.014807
C34	0.522475	0.0401904	0.00740349	0.00158646	0.00370175	0.00634585	0.0274987	0.00740349	0.00528821	0.00158646	0.0169223	0.0100476	0.00211528	0.0481227	0.00951877	0.00105764	0.00634585	0.014807	0.014807	0.00211528	0.111052	0.0312004	0.00158646	0.00105764	0.0026441	0.00105764	0.00581703	0.0195664	0.0322581	0.00793231	0	0.000528821	0.0613432	0.0343733	0.0433633	0.0211528	0.0026441	0.0274987	0	0.029614	0.0116341	0.00158646	0.00528821	0.000528821	0.0549974	0.000528821	0.0301428	0.00317292	0.0359598
C35	0	0	0	0	0	0	0	0	0	0	0	0	0	0	0	0	0	0	0	0	0.000528821	0	0	0	0	0	0	0	0	0	0.000528821	0	0	0	0	0	0	0	0	0	0	0	0	0	0	0	0	0	0
C36	0.219461	0.0163934	0.00317292	0	0	0.0126917	0.00634585	0.0026441	0.00105764	0.00158646	0.00740349	0.00317292	0.00105764	0.0317292	0.0126917	0.00317292	0.00475939	0.00317292	0.00317292	0	0.0613432	0.0153358	0.00423057	0.00158646	0.00158646	0.00158646	0.00370175	0.00793231	0.0153358	0.00634585	0.0613432	0	0	0.0285563	0.0253834	0.0116341	0	0.0116341	0	0.0248546	0.0179799	0.00105764	0.00211528	0.00317292	0.0290851	0	0.00898995	0.00211528	0.0237969
C37	0.0941301	0.00634585	0.00158646	0	0.000528821	0.00951877	0.00528821	0.00317292	0.000528821	0.00105764	0.00793231	0	0.000528821	0.0216816	0.00105764	0	0.00211528	0.0195664	0.0195664	0	0.0322581	0.00370175	0	0	0	0.000528821	0.00105764	0.00317292	0.0026441	0.000528821	0.0343733	0	0.0285563	0	0.00740349	0.00687467	0	0.00634585	0	0.00793231	0.00581703	0	0.000528821	0.000528821	0.0111052	0	0.00951877	0.00211528	0.0137493
C38	0.30936	0.0274987	0.00105764	0	0	0.0375463	0.00951877	0.00475939	0.00528821	0.00211528	0.0269699	0.00687467	0.000528821	0.041248	0.0100476	0.000528821	0.0100476	0.00370175	0.00370175	0.000528821	0.0586991	0.0153358	0.00105764	0	0	0	0.00105764	0.0100476	0.0132205	0.00475939	0.0433633	0	0.0253834	0.00740349	0	0.00846113	0.000528821	0.00687467	0.000528821	0.0137493	0.0121629	0.00211528	0.000528821	0.00211528	0.0253834	0	0.020624	0.00105764	0.0274987
C39	0.232152	0.0216816	0.00423057	0.000528821	0.00423057	0.0142782	0.0100476	0.00105764	0.0026441	0.00105764	0.014807	0.00317292	0.000528821	0.0259122	0.00475939	0	0.0026441	0.00370175	0.00370175	0.00105764	0.0232681	0.0137493	0.000528821	0.000528821	0.000528821	0	0	0.00528821	0.00581703	0.000528821	0.0211528	0	0.0116341	0.00687467	0.00846113	0	0.0243258	0.0782655	0.00528821	0.0555262	0.0523533	0.00528821	0.00105764	0.00158646	0.0195664	0	0.00951877	0	0.0174511
C40	0.020624	0.00317292	0	0	0.00370175	0.000528821	0.00423057	0.00105764	0	0	0	0.000528821	0	0.00370175	0	0	0	0	0	0	0.00317292	0.000528821	0	0	0	0	0	0	0.00158646	0	0.0026441	0	0	0	0.000528821	0.0243258	0	0.0185087	0.000528821	0.00475939	0.00370175	0	0	0	0.00317292	0	0.00475939	0	0
C41	0.415124	0.0359598	0.00687467	0.000528821	0.00423057	0.00951877	0.0200952	0.00105764	0.00581703	0.000528821	0.00687467	0.00158646	0	0.0285563	0.00423057	0.000528821	0.00846113	0.00475939	0.00475939	0	0.0423057	0.0153358	0.000528821	0.000528821	0.000528821	0.000528821	0.00317292	0.00687467	0.0121629	0.00581703	0.0274987	0	0.0116341	0.00634585	0.00687467	0.0782655	0.0185087	0	0.0163934	0.047065	0.0396616	0.00581703	0.000528821	0.00105764	0.0185087	0.00105764	0.0126917	0.0026441	0.0111052
C42	0.00687467	0.00211528	0	0	0.00105764	0.000528821	0.000528821	0	0.00105764	0.000528821	0.000528821	0	0	0.000528821	0.0026441	0	0	0.000528821	0.000528821	0	0.000528821	0	0	0	0	0	0	0	0	0	0	0	0	0	0.000528821	0.00528821	0.000528821	0.0163934	0	0.00105764	0.000528821	0	0	0	0.00105764	0	0.000528821	0	0
C43	0.262824	0.047065	0.0026441	0.00105764	0.00528821	0.0153358	0.0111052	0.00158646	0.00528821	0	0	0.00211528	0.000528821	0.0232681	0.0026441	0.000528821	0.00158646	0.00634585	0.00634585	0	0.0423057	0.0100476	0.00105764	0.000528821	0.000528821	0.000528821	0.00370175	0.00793231	0.00898995	0.00105764	0.029614	0	0.0248546	0.00793231	0.0137493	0.0555262	0.00475939	0.047065	0.00105764	0	0.0793231	0.00317292	0.00211528	0.00158646	0.0322581	0	0.00898995	0.00423057	0.0724484
C44	0.23321	0.0285563	0.00687467	0.000528821	0.00423057	0.0126917	0.0190375	0.00317292	0.0026441	0	0.00528821	0.00475939	0.00211528	0.0253834	0	0.000528821	0.0026441	0.0111052	0	0	0.0174511	0.0100476	0.00105764	0	0	0	0.00105764	0.00528821	0.0153358	0.00423057	0.0116341	0	0.0179799	0.00581703	0.0121629	0.0523533	0.00370175	0.0396616	0.000528821	0.0793231	0	0.00370175	0	0	0.0142782	0	0.00687467	0.00158646	0.00951877
C45	0.0719196	0.00158646	0.0026441	0.000528821	0	0.00211528	0.00211528	0.00423057	0.00105764	0	0	0	0	0.00740349	0	0	0.00105764	0.0026441	0.0026441	0	0.00475939	0.00158646	0	0	0	0	0	0.000528821	0.0026441	0.000528821	0.00158646	0	0.00105764	0	0.00211528	0.00528821	0	0.00581703	0	0.00317292	0.00370175	0	0.00793231	0	0.0026441	0	0.00423057	0.000528821	0.00317292
C46	0.026441	0.00158646	0.00105764	0	0.00105764	0.000528821	0.000528821	0	0	0	0	0	0.00105764	0.00105764	0	0	0	0.00105764	0.00105764	0	0.0026441	0	0	0	0	0	0	0	0.00105764	0	0.00528821	0	0.00211528	0.000528821	0.000528821	0.00105764	0	0.000528821	0	0.00211528	0	0.00793231	0	0	0.000528821	0	0.00105764	0	0.00105764
C47	0.014807	0.00158646	0.000528821	0	0	0.00317292	0.00105764	0	0	0	0	0	0	0.00211528	0.0116341	0	0	0.000528821	0.000528821	0	0.00158646	0	0	0	0	0	0.000528821	0.00158646	0.00158646	0	0.000528821	0	0.00317292	0.000528821	0.00211528	0.00158646	0	0.00105764	0	0.00158646	0	0	0	0	0	0	0.00423057	0.000528821	0.00158646
C48	0.378636	0.0391327	0.00898995	0.000528821	0.0026441	0.0174511	0.0200952	0.00211528	0.00528821	0	0.00528821	0.00581703	0	0.0280275	0.0116341	0.00105764	0.00793231	0.00846113	0.00846113	0.00105764	0.0497091	0.0232681	0.000528821	0.00158646	0.00158646	0.00158646	0.00370175	0.0179799	0.0232681	0.0185087	0.0549974	0	0.0290851	0.0111052	0.0253834	0.0195664	0.00317292	0.0185087	0.00105764	0.0322581	0.0142782	0.0026441	0.000528821	0	0	0	0	0	0
C49	0.0026441	0	0	0	0	0	0	0	0.000528821	0.00211528	0	0	0	0	0.000528821	0	0	0	0	0	0.000528821	0.000528821	0	0	0	0	0	0.000528821	0	0	0.000528821	0	0	0	0	0	0	0.00105764	0	0	0	0	0	0	0	0	0.00158646	0	0
C50	0.413009	0.0163934	0.00370175	0	0.0026441	0.0195664	0.0105764	0.00158646	0.00158646	0.00105764	0.00211528	0.00370175	0.000528821	0.0158646	0.0026441	0.000528821	0.00105764	0.00370175	0.00370175	0	0.0338445	0.00846113	0	0	0	0	0.00317292	0.00634585	0.00846113	0.00317292	0.0301428	0	0.00898995	0.00951877	0.020624	0.00951877	0.00475939	0.0126917	0.000528821	0.00898995	0.00687467	0.00423057	0.00105764	0.00423057	0	0.00158646	0	0.014807	0.0274987
C51	0.0629297	0.00370175	0.00105764	0	0	0.00423057	0.00211528	0	0	0	0.00211528	0	0	0.000528821	0.000528821	0	0.000528821	0.000528821	0.000528821	0.00158646	0.00105764	0	0	0	0	0	0.00105764	0.00158646	0.00105764	0.00105764	0.00317292	0	0.00211528	0.00211528	0.00105764	0	0	0.0026441	0	0.00423057	0.00158646	0.000528821	0	0.000528821	0	0	0.014807	0	0.00951877
C52	0.316764	0.0269699	0.00740349	0.00105764	0.00105764	0.0190375	0.0116341	0.00105764	0.0026441	0.00793231	0.00581703	0.00105764	0.000528821	0.0370175	0.00528821	0.00105764	0.0111052	0.00846113	0.00846113	0.00105764	0.0391327	0.0132205	0	0	0	0	0.00581703	0.0111052	0.0153358	0.014807	0.0359598	0	0.0237969	0.0137493	0.0274987	0.0174511	0	0.0111052	0	0.0724484	0.00951877	0.00317292	0.00105764	0.00158646	0	0	0.0274987	0.00951877	0
C53	0.1523	0.0116341	0.00211528	0	0.00158646	0.0153358	0.0116341	0.000528821	0.0026441	0	0.00581703	0.00158646	0.000528821	0.0153358	0.00423057	0.00158646	0.00634585	0.00528821	0.00528821	0	0.0380751	0.0100476	0.00105764	0	0.000528821	0	0.00158646	0.00211528	0.00423057	0.00211528	0.0232681	0	0.0153358	0.00951877	0.0126917	0.00634585	0	0.00898995	0	0.0195664	0.00951877	0.000528821	0	0.0026441	0	0	0.0121629	0.00105764	0.101005
C54	0.0729773	0.00158646	0.000528821	0	0	0.00158646	0.00211528	0.00105764	0	0	0.000528821	0	0.000528821	0.00634585	0	0	0.00158646	0.000528821	0.000528821	0	0.0195664	0.00105764	0.000528821	0	0.000528821	0	0	0	0.00105764	0.00105764	0.00846113	0	0.00423057	0.00105764	0.00475939	0	0	0.00370175	0	0.00211528	0.00211528	0	0.000528821	0.00105764	0	0	0.00317292	0	0.0132205
C55	0.0645161	0.0116341	0.00158646	0	0	0.00634585	0.0026441	0.00158646	0.00158646	0.00105764	0.0026441	0	0.00105764	0.0158646	0.000528821	0.000528821	0	0.00211528	0.00211528	0	0.0259122	0.00581703	0	0	0	0.000528821	0.00211528	0.00370175	0.00423057	0.00105764	0.0253834	0	0.0290851	0.00158646	0.0116341	0.00211528	0	0.00158646	0.000528821	0.0105764	0.0026441	0.00105764	0.000528821	0.000528821	0	0	0.00475939	0.000528821	0.0111052
C56	0.00528821	0	0.000528821	0	0	0	0	0.000528821	0	0	0	0	0	0.000528821	0.000528821	0	0	0	0.0026441	0	0.0026441	0	0	0	0	0	0	0	0	0.00105764	0.00211528	0	0	0	0.00211528	0	0	0	0	0	0	0	0	0	0	0	0	0	0.00211528
C57	0.0317292	0.00687467	0	0	0	0.00528821	0.000528821	0	0	0	0.0026441	0	0	0.00740349	0	0	0.000528821	0.00105764	0.00105764	0	0.0216816	0.00317292	0.00105764	0	0	0	0.00105764	0.0026441	0.00370175	0.00317292	0.0158646	0	0.0322581	0.000528821	0.00898995	0.00105764	0	0	0	0.00581703	0.00211528	0.000528821	0	0.00105764	0	0	0.00211528	0	0.0132205
C58	0.292967	0.00951877	0.00528821	0.000528821	0	0.00687467	0.00581703	0.000528821	0.00105764	0	0.00317292	0.00158646	0	0.0142782	0.00105764	0	0.00105764	0.00475939	0.00475939	0	0.0444209	0.00793231	0	0	0	0	0.00423057	0.000528821	0.00423057	0.00317292	0.0169223	0	0.0121629	0.00475939	0.0216816	0.00528821	0	0.00793231	0.000528821	0.00370175	0.00475939	0.00105764	0	0	0	0	0.0105764	0.00211528	0.026441
C59	0.120571	0.00528821	0.00475939	0.000528821	0.00158646	0.00528821	0.00158646	0.000528821	0	0.00105764	0.00105764	0.00158646	0	0.00846113	0.000528821	0	0	0.00211528	0.00211528	0	0.00846113	0.00105764	0	0	0	0	0.000528821	0.00158646	0.00317292	0.0026441	0.0137493	0	0.00528821	0.00211528	0.00370175	0.00634585	0	0.00317292	0	0.0026441	0.00211528	0.00317292	0.000528821	0.000528821	0	0	0.0111052	0.00370175	0.00793231
C60	0	0	0	0	0	0	0	0	0	0	0.000528821	0	0	0	0	0	0	0	0	0	0	0	0	0	0	0	0	0	0	0	0	0	0	0	0	0	0	0	0	0	0	0	0	0	0	0	0	0	0
[truncated: 8 more columns]
