# Supplementary material for: The Effect of Geographical Proximity on Scientific Cooperation among Chinese Cities from 1990 to 2010
Source: PLoS One. 2014 Nov 3;9(11):e111705. doi: 10.1371/journal.pone.0111705 (PMC4218805; doi:10.1371/journal.pone.0111705)
Supplement: Data S1 — (XLSX) [file pone.0111705.s002.xlsx]

## Sheet: 1990
CityName	Beijing	Tianjin	Changzhou	Suzhou	Xuzhou	Lianyungang	Hangzhou	Ningbo	Haikou	Taiyuan	Zhengzhou	Luoyang	Wuhan	Jingzhou	Changsha	Nanchang	Hefei	Harbin	Daqing	Changchun	Jilin	Shenyang	Dalian	Hohhot	Baotou	Yinchuan	Xi'an	Baoji	Lanzhou	Xining	Chengdu	Chongqing	Guiyang	Nanning	Liuzhou	Guilin	Kunming	Urumqi	Lasa
Beijing	0	32	0	12	0	0	25	0	0	4	2	0	33	0	4	1	0	8	1	14	1	41	5	0	0	3	0	1	19	1	17	1	4	14	0	1	7	5	0
Tianjin	32	0	0	0	0	0	0	0	0	0	0	1	1	0	0	0	0	0	0	0	0	1	1	0	0	0	1	0	6	0	0	0	0	0	0	1	0	0	0
Shijiazhuang	6	2	0	0	0	0	0	0	0	0	0	0	0	0	0	0	0	0	0	0	0	1	0	0	0	0	1	0	0	0	0	0	0	0	0	0	0	0	0
Tangshan	0	0	0	0	0	0	0	0	0	0	0	0	0	0	0	0	0	0	0	0	0	0	0	0	0	0	0	0	0	0	0	0	0	0	0	0	0	0	0
Qinhuangdao	0	0	0	0	0	0	0	0	0	0	0	0	0	0	0	0	0	0	0	0	0	0	0	0	0	0	0	0	0	0	0	0	0	0	0	0	0	0	0
Jinan	11	1	0	0	0	0	0	0	0	0	0	0	0	0	0	0	1	0	0	0	0	0	0	0	0	0	0	0	0	0	0	1	0	0	0	0	1	0	0
Foshan	0	0	0	0	0	0	0	0	0	0	0	0	0	0	0	0	0	0	0	0	0	0	0	0	0	0	0	0	0	0	0	0	0	0	0	0	0	0	0
Zhongshan	0	0	0	0	0	0	0	0	0	0	0	0	0	0	0	0	0	0	0	0	0	0	0	0	0	0	0	0	0	0	0	0	0	0	0	0	0	0	0
Zhuhai	0	0	0	0	0	0	0	0	0	0	0	0	0	0	0	0	0	0	0	0	0	0	0	0	0	0	0	0	0	0	0	0	0	0	0	0	0	0	0
Haikou	0	0	0	0	0	0	0	0	0	0	0	0	0	0	0	0	0	0	0	0	0	0	0	0	0	0	0	0	0	0	0	0	0	0	0	0	0	0	0
Taiyuan	4	0	0	0	0	0	0	0	0	0	0	0	0	0	0	0	0	0	0	0	0	0	0	0	0	0	0	0	0	0	0	0	0	0	0	0	0	0	0
Zhengzhou	2	0	0	0	0	0	0	0	0	0	0	0	0	0	0	0	0	0	0	0	0	0	0	0	0	0	0	0	0	0	1	0	0	0	0	0	0	0	0
Luoyang	0	1	0	0	0	0	0	0	0	0	0	0	0	0	0	0	0	0	0	0	0	0	0	0	0	0	0	0	0	0	0	0	0	0	0	0	0	0	0
Wuhan	33	1	0	0	0	0	2	0	0	0	0	0	0	0	2	0	1	0	0	0	0	7	0	0	0	0	1	0	1	0	0	0	0	0	0	0	0	0	0
Jingzhou	0	0	0	0	0	0	0	0	0	0	0	0	0	0	0	0	1	0	0	0	0	0	0	0	0	0	0	0	0	0	0	0	0	0	0	0	0	0	0
Changsha	4	0	0	0	0	0	0	0	0	0	0	0	2	0	0	0	0	0	0	0	0	0	0	0	0	0	1	0	0	0	0	0	0	0	0	0	0	0	0
Nanchang	1	0	0	0	0	0	0	0	0	0	0	0	0	0	0	0	0	0	0	0	0	1	0	0	0	0	0	0	0	0	0	0	0	0	0	0	0	0	0
Hefei	0	0	0	0	0	0	12	0	0	0	0	0	1	1	0	0	0	0	0	0	0	0	0	0	0	0	0	0	0	0	0	0	0	0	0	0	3	0	0
Harbin	8	0	0	0	0	0	0	0	0	0	0	0	0	0	0	0	0	0	0	0	0	0	0	0	0	0	0	0	0	0	0	0	0	0	0	0	0	0	0
Daqing	1	0	0	0	0	0	1	0	0	0	0	0	0	0	0	0	0	0	0	0	0	0	0	0	0	0	0	0	0	0	0	0	0	0	0	0	0	0	0
Changchun	14	0	0	0	0	0	0	0	0	0	0	0	0	0	0	0	0	0	0	0	1	4	1	0	0	0	0	0	0	0	0	0	0	0	0	0	0	0	0
Jilin	1	0	0	0	0	0	0	0	0	0	0	0	0	0	0	0	0	0	0	1	0	0	0	0	0	0	0	0	0	0	0	0	0	0	0	0	0	0	0
Shenyang	41	1	0	0	0	0	4	0	0	0	0	0	7	0	0	1	0	0	0	4	0	0	5	0	0	0	1	0	1	0	13	1	0	0	0	0	0	0	0
Dalian	5	1	0	0	0	0	0	0	0	0	0	0	0	0	0	0	0	0	0	1	0	5	0	0	0	0	0	0	0	0	1	0	0	0	0	0	0	0	0
Hohhot	0	0	0	0	0	0	0	0	0	0	0	0	0	0	0	0	0	0	0	0	0	0	0	0	0	0	0	0	0	0	0	0	0	0	0	0	0	0	0
Baotou	0	0	0	0	0	0	0	0	0	0	0	0	0	0	0	0	0	0	0	0	0	0	0	0	0	0	0	0	0	0	0	0	0	0	0	0	0	0	0
Yinchuan	3	0	0	0	0	0	0	0	0	0	0	0	0	0	0	0	0	0	0	0	0	0	0	0	0	0	0	0	0	0	0	0	0	0	0	0	0	0	0
Xi'an	0	1	0	0	0	0	0	0	0	0	0	0	1	0	1	0	0	0	0	0	0	1	0	0	0	0	0	0	0	0	0	0	0	0	0	0	0	0	0
Baoji	1	0	0	0	0	0	0	0	0	0	0	0	0	0	0	0	0	0	0	0	0	0	0	0	0	0	0	0	0	0	0	0	0	0	0	0	0	0	0
Lanzhou	19	6	0	0	0	0	0	0	0	0	0	0	1	0	0	0	0	0	0	0	0	1	0	0	0	0	0	0	0	0	1	0	1	0	0	0	3	0	0
Xining	1	0	0	0	0	0	0	0	0	0	0	0	0	0	0	0	0	0	0	0	0	0	0	0	0	0	0	0	0	0	0	0	0	0	0	0	0	0	0
Chengdu	17	0	0	0	0	0	0	0	0	0	1	0	0	0	0	0	0	0	0	0	0	13	1	0	0	0	0	0	1	0	0	0	0	0	0	0	0	0	0
Chongqing	1	0	0	0	0	0	0	0	0	0	0	0	0	0	0	0	0	0	0	0	0	1	0	0	0	0	0	0	0	0	0	0	0	0	0	0	0	0	0
Guiyang	4	0	0	0	0	0	1	0	0	0	0	0	0	0	0	0	0	0	0	0	0	0	0	0	0	0	0	0	1	0	0	0	0	0	0	0	1	0	0
Nanning	14	0	0	0	0	0	0	0	0	0	0	0	0	0	0	0	0	0	0	0	0	0	0	0	0	0	0	0	0	0	0	0	0	0	0	0	0	0	0
Liuzhou	0	0	0	0	0	0	0	0	0	0	0	0	0	0	0	0	0	0	0	0	0	0	0	0	0	0	0	0	0	0	0	0	0	0	0	0	0	0	0
Guilin	1	1	0	0	0	0	0	0	0	0	0	0	0	0	0	0	0	0	0	0	0	0	0	0	0	0	0	0	0	0	0	0	0	0	0	0	0	0	0
Kunming	7	0	0	0	0	0	0	0	0	0	0	0	0	0	0	0	3	0	0	0	0	0	0	0	0	0	0	0	3	0	0	0	1	0	0	0	0	0	0
Urumqi	5	0	0	0	0	0	0	0	0	0	0	0	0	0	0	0	0	0	0	0	0	0	0	0	0	0	0	0	0	0	0	0	0	0	0	0	0	0	0
Lasa	0	0	0	0	0	0	0	0	0	0	0	0	0	0	0	0	0	0	0	0	0	0	0	0	0	0	0	0	0	0	0	0	0	0	0	0	0	0	0

## Sheet: 1995
CityName	Beijing	Tianjin	Shijiazhuang	Tangshan	Qinhuangdao	Lianyungang	Hangzhou	Ningbo	Jiaxing	Wenzhou	Taiyuan	Zhengzhou	Luoyang	Wuhan	Jingzhou	Changsha	Nanchang	Hefei	Harbin	Daqing	Changchun	Jilin	Shenyang	Dalian	Hohhot	Baotou	Yinchuan	Xi'an	Baoji	Lanzhou	Xining	Chengdu	Chongqing	Guiyang	Nanning	Liuzhou	Guilin	Kunming	Urumqi	Lasa
Beijing	0	57	16	0	0	0	24	8	0	0	10	12	1	66	0	30	8	92	18	0	61	2	81	22	3	0	3	0	0	47	4	33	11	2	6	0	2	17	2	0
Tianjin	57	0	2	0	0	0	0	0	0	0	0	0	0	0	0	0	0	0	0	0	0	0	0	0	0	0	0	3	0	9	0	0	0	0	0	0	0	0	0	0
Shijiazhuang	16	2	0	0	0	0	1	0	0	0	1	0	0	1	0	0	0	0	0	0	0	0	1	1	0	0	0	0	0	0	0	0	0	0	0	0	0	0	0	0
Tangshan	0	0	0	0	0	0	0	0	0	0	0	0	0	0	0	0	0	0	0	0	0	0	0	0	0	0	0	0	0	0	0	0	0	0	0	0	0	0	0	0
Qinhuangdao	0	0	0	0	0	0	0	0	0	0	0	0	0	0	0	0	0	0	2	0	0	0	2	0	0	0	0	0	0	0	0	0	0	0	0	0	0	0	0	0
Jinan	15	0	2	0	1	0	1	1	0	0	1	0	0	1	0	3	0	0	0	0	0	0	0	0	0	0	0	0	0	0	0	0	0	0	0	0	0	0	0	0
Qingdao	2	0	0	0	0	0	0	0	0	0	0	0	0	0	0	0	0	0	0	0	0	0	0	0	0	0	0	0	0	0	0	0	0	0	0	0	0	0	0	0
Yantai	8	0	0	0	0	0	0	0	0	0	0	0	0	0	0	0	0	0	0	0	0	0	0	0	0	0	0	0	0	0	0	0	0	0	0	0	0	0	0	0
Shanghai	168	10	2	0	0	0	21	8	0	4	0	2	0	11	0	1	3	17	4	1	6	0	16	12	0	0	0	8	0	20	0	11	3	0	1	0	0	8	0	0
Nanjing	84	0	0	0	0	0	5	4	0	0	1	2	1	11	1	8	1	28	3	0	7	0	4	2	0	0	0	0	1	20	1	16	2	0	2	0	0	0	1	0
Wuxi	1	0	1	0	0	0	2	0	0	2	0	0	0	0	0	0	0	0	0	0	0	0	0	0	0	0	0	0	0	1	0	2	0	0	0	0	0	1	0	0
Zhenjiang	0	0	0	0	0	0	0	0	0	0	0	0	0	0	0	1	0	0	1	0	0	0	0	0	0	0	0	0	0	0	0	0	0	0	0	0	0	0	0	0
Changzhou	0	0	0	0	0	0	0	0	0	0	0	0	0	0	0	0	0	0	0	0	0	0	0	0	0	0	0	0	0	0	0	0	0	0	0	0	0	0	0	0
Suzhou	12	0	0	0	1	0	2	0	0	0	0	0	0	0	0	0	0	0	0	0	0	0	0	2	0	0	0	0	0	0	0	2	0	0	0	0	0	0	0	0
Xuzhou	1	0	0	0	0	0	0	0	0	0	0	0	0	0	0	0	0	0	0	0	0	0	0	0	0	0	0	0	0	0	0	0	0	0	0	0	0	0	0	0
Lianyungang	0	0	0	0	0	0	0	0	0	0	0	0	0	0	0	0	0	0	0	0	0	0	0	0	0	0	0	0	0	0	0	0	0	0	0	0	0	0	0	0
Hangzhou	24	0	1	0	0	0	0	0	0	2	0	0	0	2	0	2	1	8	2	0	1	0	0	1	0	0	0	0	0	1	0	2	0	0	0	0	0	1	0	0
Ningbo	8	0	0	0	0	0	0	0	0	0	0	0	0	0	0	0	0	1	1	0	0	0	0	0	0	0	0	0	0	1	0	0	0	0	0	0	0	0	0	0
Jiaxing	0	0	0	0	0	0	0	0	0	1	0	0	0	0	0	0	0	0	0	0	0	0	0	0	0	0	0	0	0	0	0	0	0	0	0	0	0	0	0	0
Wenzhou	0	0	0	0	0	0	2	0	1	0	0	0	0	0	0	0	0	0	0	0	0	0	0	0	0	0	0	0	0	0	0	2	0	0	0	0	0	0	0	0
Fuzhou	10	0	1	0	0	0	0	0	0	0	0	0	0	0	0	0	0	1	0	0	2	0	0	0	0	0	0	1	0	2	0	0	2	0	0	0	0	0	0	0
Xiamen	14	0	1	0	0	0	2	0	0	0	2	0	0	0	0	0	0	3	0	0	0	0	0	0	0	0	0	2	0	0	0	1	0	0	1	0	0	0	0	0
Quanzhou	0	0	0	0	0	0	0	0	0	0	0	0	0	0	0	0	0	0	0	0	0	0	0	1	0	0	0	0	0	0	0	0	0	0	0	0	0	0	0	0
Guangzhou	5	0	0	0	0	0	0	0	0	0	0	0	0	0	0	0	0	0	0	0	0	0	2	0	2	0	0	0	0	2	0	1	0	0	0	0	0	0	0	0
Shenzhen	0	0	0	0	0	0	0	0	0	0	0	0	0	0	0	0	0	0	0	0	0	0	0	0	0	0	0	0	0	0	0	0	0	0	0	0	0	0	0	0
Dongguan	0	0	0	0	0	0	0	0	0	0	0	0	0	0	0	0	0	0	0	0	0	0	0	0	0	0	0	0	0	0	0	0	0	0	0	0	0	0	0	0
Foshan	0	0	0	0	0	0	0	0	0	0	0	0	0	0	0	0	0	0	0	0	0	0	0	0	0	0	0	0	0	0	0	0	0	0	0	0	0	0	0	0
Zhongshan	1	0	0	0	0	0	0	0	0	0	0	0	0	0	0	0	0	0	0	0	0	0	0	0	0	0	0	0	0	2	0	0	0	0	0	0	0	0	0	0
Zhuhai	1	0	0	0	0	0	0	0	0	0	0	0	0	2	0	0	0	0	0	0	0	0	0	0	0	0	0	0	0	0	0	0	0	0	0	0	0	0	0	0
Haikou	1	0	0	0	0	0	0	0	0	0	0	0	0	0	0	0	0	0	0	0	0	0	0	0	0	0	0	0	0	0	0	0	0	0	0	0	0	0	0	0
Xining	4	0	0	0	0	0	0	0	0	0	0	0	0	1	0	0	0	0	0	0	0	0	0	0	0	0	0	0	0	0	0	0	0	0	0	0	0	0	0	0
Chengdu	33	0	0	0	0	0	2	0	0	2	2	0	0	4	0	5	0	1	0	0	2	0	18	1	0	0	0	1	0	6	0	0	4	2	0	0	0	0	0	0
Chongqing	11	0	0	0	0	0	0	0	0	0	0	0	0	2	0	0	0	0	1	0	0	0	0	0	0	0	0	2	0	1	0	4	0	0	0	0	0	0	0	0
Guiyang	2	0	0	0	0	0	0	0	0	0	0	0	0	0	0	0	0	1	0	0	0	0	1	0	0	0	0	0	0	0	0	2	0	0	0	0	0	2	0	0
Nanning	6	0	0	0	0	0	0	0	0	0	0	0	0	0	0	0	0	0	0	0	0	0	0	0	0	2	0	0	0	0	0	0	0	0	0	0	1	0	0	0
Liuzhou	0	0	0	0	0	0	0	0	0	0	0	0	0	0	0	0	0	0	0	0	0	0	0	0	0	0	0	0	0	0	0	0	0	0	0	0	0	0	0	0
Guilin	2	0	0	0	0	0	0	0	0	0	0	0	0	0	0	0	0	0	0	0	0	0	0	0	0	0	0	0	0	0	0	0	0	0	1	0	0	0	0	0
Kunming	17	0	0	0	0	0	1	0	0	0	0	0	0	1	0	0	0	1	0	0	0	0	1	0	0	0	0	0	0	0	0	0	0	2	0	0	0	0	0	0
Urumqi	2	0	0	0	0	0	0	0	0	0	0	0	0	0	0	0	0	0	0	0	0	0	0	0	0	0	0	0	0	0	0	0	0	0	0	0	0	0	0	0
Lasa	0	0	0	0	0	0	0	0	0	0	0	0	0	0	0	0	0	0	0	0	0	0	0	0	0	0	0	0	0	0	0	0	0	0	0	0	0	0	0	0

## Sheet: 2000
CityName	Beijing	Tianjin	Shijiazhuang	Tangshan	Qinhuangdao	Jinan	Hangzhou	Ningbo	Jiaxing	Wenzhou	Fuzhou	Xiamen	Quanzhou	Guangzhou	Shenzhen	Dongguan	Foshan	Zhongshan	Zhuhai	Haikou	Taiyuan	Zhengzhou	Luoyang	Wuhan	Jingzhou	Changsha	Nanchang	Hefei	Harbin	Daqing	Changchun	Jilin	Chongqing	Guiyang	Nanning	Liuzhou	Guilin	Kunming	Urumqi	Lasa
Beijing	0	127	56	3	15	95	84	3	0	1	13	15	0	89	7	0	1	0	0	2	34	32	5	139	1	38	17	185	51	1	127	2	23	19	12	0	4	98	15	0
Tianjin	127	0	3	2	2	9	7	0	0	0	10	4	0	4	0	0	0	0	0	0	2	4	0	15	0	4	1	13	4	0	28	0	3	0	0	0	7	6	0	0
Shijiazhuang	56	3	0	0	0	1	0	0	0	0	0	0	0	2	0	0	0	0	0	0	3	1	0	1	0	0	0	1	0	0	4	0	0	0	0	0	0	0	0	0
Tangshan	3	2	0	0	0	0	0	0	0	0	0	0	0	0	0	0	0	0	0	0	0	0	0	0	0	0	0	0	0	0	1	0	0	0	0	0	0	0	0	0
Qinhuangdao	15	2	0	0	0	0	0	0	0	0	0	0	0	0	0	0	0	0	0	0	0	0	0	0	0	0	0	0	0	0	1	0	0	0	0	0	0	0	0	0
Jinan	95	9	1	0	0	0	14	0	0	0	1	1	0	2	0	0	0	0	0	0	2	0	0	6	0	0	0	11	2	0	16	1	0	0	0	0	1	10	0	0
Qingdao	20	3	0	0	0	3	3	0	0	0	0	0	0	1	0	0	0	2	0	0	0	0	0	0	0	0	0	1	1	0	5	0	1	0	0	0	0	0	0	0
Yantai	8	0	0	0	0	1	0	0	0	0	0	0	0	0	0	4	0	0	0	0	0	0	0	1	0	2	0	2	1	0	0	0	0	0	0	0	0	0	0	0
Shanghai	298	28	6	2	0	32	66	10	0	1	14	6	0	34	4	0	0	0	0	1	2	12	3	46	1	15	3	82	8	0	16	1	5	3	2	1	0	12	3	0
Nanjing	196	16	4	0	0	14	12	0	0	1	11	5	1	17	0	0	0	0	0	1	2	12	1	18	1	6	2	48	16	0	21	1	7	6	1	0	3	14	2	0
Wuxi	2	0	0	0	0	0	1	0	0	0	0	0	0	1	0	0	0	0	0	0	0	0	0	0	0	0	0	2	0	0	1	0	0	0	0	0	0	0	0	0
Zhenjiang	0	0	0	0	0	0	0	0	0	0	0	0	0	0	0	0	0	0	0	0	0	0	0	0	0	0	0	0	0	0	0	0	0	0	0	0	0	0	0	0
Changzhou	2	1	0	0	0	0	0	0	0	0	0	0	0	0	0	0	0	0	0	0	0	0	0	0	0	0	0	0	0	0	0	0	0	0	0	0	0	0	0	0
Suzhou	28	0	0	0	0	0	5	0	0	0	1	2	0	0	0	0	0	0	0	0	0	0	0	1	0	1	0	2	0	0	5	0	2	0	0	0	0	0	0	0
Xuzhou	4	2	0	0	0	1	3	0	0	0	0	0	0	1	0	0	0	0	0	0	0	0	0	1	0	1	0	0	0	0	0	0	1	0	0	0	0	0	0	0
Lianyungang	0	0	0	0	0	0	0	0	0	0	0	0	0	0	0	0	0	0	0	0	0	0	0	0	0	0	0	1	0	0	0	0	0	0	0	0	0	0	0	0
Hangzhou	84	7	0	0	0	14	0	13	2	3	2	2	2	0	0	0	0	0	0	0	0	3	1	16	0	6	0	14	1	0	3	0	3	5	0	0	0	2	2	0
Ningbo	3	0	0	0	0	0	13	0	0	0	0	0	0	0	0	0	0	0	0	0	0	0	0	0	0	0	0	2	0	0	0	0	0	1	0	0	0	0	0	0
Jiaxing	0	0	0	0	0	0	2	0	0	0	0	0	0	0	0	0	0	0	0	0	0	0	0	0	0	0	0	0	0	0	0	0	0	0	0	0	0	0	0	0
Wenzhou	1	0	0	0	0	0	3	0	0	0	0	0	0	1	0	0	0	0	0	0	0	0	0	0	0	0	0	1	0	0	0	0	0	0	0	0	0	0	0	0
Fuzhou	13	10	0	0	0	1	2	0	0	0	0	4	1	1	0	0	0	0	0	0	0	0	0	9	0	2	0	6	2	0	2	0	0	0	0	0	0	1	0	0
Xiamen	15	4	0	0	0	1	2	0	0	0	4	0	0	1	0	0	0	0	0	0	0	0	0	2	0	6	1	3	0	0	0	0	0	1	0	0	2	0	0	0
Quanzhou	0	0	0	0	0	0	2	0	0	0	1	0	0	0	0	0	0	0	0	0	0	0	0	0	0	0	0	0	0	0	0	0	0	0	0	0	0	0	0	0
Guangzhou	89	4	2	0	0	2	0	0	0	1	1	1	0	0	4	1	4	1	0	4	9	0	1	23	1	17	2	3	3	0	16	0	7	3	3	0	3	4	0	0
Shenzhen	7	0	0	0	0	0	0	0	0	0	0	0	0	4	0	0	0	0	0	0	0	0	0	2	0	0	0	0	1	0	1	0	1	0	0	0	0	0	0	0
Dongguan	0	0	0	0	0	0	0	0	0	0	0	0	0	1	0	0	0	1	0	0	0	0	0	0	0	0	0	0	0	0	0	0	0	0	0	0	0	0	0	0
Foshan	1	0	0	0	0	0	0	0	0	0	0	0	0	4	0	0	0	0	0	0	0	0	0	0	0	0	0	1	0	0	0	0	0	0	0	0	0	0	0	0
Zhongshan	0	0	0	0	0	0	0	0	0	0	0	0	0	1	0	1	0	0	0	0	0	0	0	0	0	0	0	0	0	0	0	0	0	0	0	0	0	0	0	0
Zhuhai	0	0	0	0	0	0	0	0	0	0	0	0	0	0	0	0	0	0	0	0	0	0	0	0	0	0	0	0	0	0	2	0	0	0	0	0	0	0	0	0
Haikou	2	0	0	0	0	0	0	0	0	0	0	0	0	4	0	0	0	0	0	0	0	0	0	1	0	0	1	0	0	0	0	0	0	0	0	0	0	0	0	0
Xining	6	0	0	0	0	0	2	0	0	0	0	0	0	0	0	0	0	0	0	0	0	0	0	0	0	0	0	1	0	0	0	0	0	0	0	0	0	0	0	0
Chengdu	91	6	2	0	0	10	7	0	0	1	0	3	0	15	1	0	0	0	0	0	1	0	1	2	0	7	0	7	0	0	1	0	15	8	1	0	2	22	4	0
Chongqing	23	3	0	0	0	0	3	0	0	0	0	0	0	7	1	0	0	0	0	0	0	0	0	6	0	3	0	7	0	0	0	0	0	0	0	0	5	2	1	0
Guiyang	19	0	0	0	0	0	5	1	0	0	0	1	0	3	0	0	0	0	0	0	0	0	0	5	0	2	0	6	0	0	5	0	0	0	0	0	0	3	0	0
Nanning	12	0	0	0	0	0	0	0	0	0	0	0	0	3	0	0	0	0	0	0	0	0	0	2	0	4	0	1	0	0	0	0	0	0	0	0	0	3	0	0
Liuzhou	0	0	0	0	0	0	0	0	0	0	0	0	0	0	0	0	0	0	0	0	0	0	0	0	0	0	0	0	0	0	0	0	0	0	0	0	0	0	0	0
Guilin	4	7	0	0	0	1	0	0	0	0	0	2	0	3	0	0	0	0	0	0	0	0	0	3	0	0	0	1	0	0	0	0	5	0	0	0	0	2	0	0
Kunming	98	6	0	0	0	10	2	0	0	0	1	0	0	4	0	0	0	0	0	0	0	4	0	4	2	1	0	2	0	0	1	0	2	3	3	0	2	0	0	0
Urumqi	15	0	0	0	0	0	2	0	0	0	0	0	0	0	0	0	0	0	0	0	1	0	0	1	0	0	0	0	0	0	0	0	1	0	0	0	0	0	0	0
Lasa	0	0	0	0	0	0	0	0	0	0	0	0	0	0	0	0	0	0	0	0	0	0	0	0	0	0	0	0	0	0	0	0	0	0	0	0	0	0	0	0

## Sheet: 2005
CityName	Beijing	Tianjin	Shijiazhuang	Tangshan	Qinhuangdao	Jinan	Qingdao	Yantai	Shanghai	Nanjing	Wuxi	Xiamen	Quanzhou	Guangzhou	Shenzhen	Dongguan	Foshan	Zhongshan	Zhuhai	Haikou	Taiyuan	Zhengzhou	Luoyang	Wuhan	Jingzhou	Changsha	Nanchang	Hefei	Harbin	Daqing	Changchun	Chengdu	Chongqing	Guiyang	Nanning	Liuzhou	Guilin	Kunming	Urumqi	Lasa
Beijing	0	371	141	29	30	234	196	35	928	469	13	47	3	309	87	1	4	1	2	10	166	100	3	499	0	225	53	330	194	14	390	222	84	58	62	10	50	248	56	0
Tianjin	371	0	26	8	4	50	37	11	98	69	2	9	1	19	17	0	0	0	0	2	11	13	5	44	0	32	18	25	13	0	19	32	7	1	17	0	24	7	11	0
Shijiazhuang	141	26	0	1	4	3	2	1	12	5	1	0	0	6	0	0	0	0	0	0	7	6	0	6	0	2	0	4	3	0	0	4	0	1	0	0	0	6	2	0
Tangshan	29	8	1	0	1	0	0	0	0	0	1	0	0	2	0	0	0	0	0	0	1	0	0	2	0	0	0	0	0	0	0	0	0	0	0	0	0	0	0	0
Qinhuangdao	30	4	4	1	0	0	1	0	4	3	0	0	0	0	0	0	0	0	0	0	0	0	0	0	0	0	0	0	6	3	5	1	0	0	0	0	0	0	0	0
Jinan	234	50	3	0	0	0	27	26	89	55	8	1	0	17	3	0	0	1	0	1	7	1	2	40	0	26	0	38	23	0	4	30	3	1	16	0	23	5	1	0
Qingdao	196	37	2	0	1	27	0	13	56	44	0	26	0	19	8	0	0	0	1	1	1	2	2	12	0	1	5	4	8	1	10	5	8	3	1	1	0	4	6	0
Yantai	35	11	1	0	0	26	13	0	10	4	0	1	1	0	0	0	0	0	0	0	0	1	1	1	0	0	0	1	1	0	7	6	0	0	1	0	0	0	0	0
Shanghai	928	98	12	0	4	89	56	10	0	243	27	20	3	152	7	0	3	0	0	2	28	45	10	161	0	89	24	158	80	5	60	74	45	11	24	2	25	33	12	0
Nanjing	469	69	5	0	3	55	44	4	243	0	25	8	2	70	10	0	0	0	0	1	3	18	0	88	0	45	23	91	25	22	44	62	12	11	22	0	30	24	14	0
Wuxi	13	2	1	1	0	8	0	0	27	25	0	0	0	3	0	0	0	0	0	0	0	2	0	5	0	7	0	7	0	0	3	0	1	0	0	0	0	1	0	0
Zhenjiang	6	1	0	0	0	0	0	4	14	20	0	0	0	1	0	0	0	0	0	0	0	0	0	3	0	6	1	2	0	0	2	3	1	0	0	0	0	1	0	0
Quanzhou	3	1	0	0	0	0	0	1	3	2	0	12	0	2	0	0	0	0	0	0	0	1	0	1	0	0	0	0	0	0	2	0	0	0	0	0	0	0	0	0
Guangzhou	309	19	6	2	0	17	19	0	152	70	3	20	2	0	29	6	9	3	0	0	10	0	0	69	0	0	0	0	0	0	25	31	10	14	22	0	7	17	0	0
Shenzhen	87	17	0	0	0	3	8	0	7	10	0	5	0	29	0	0	0	0	0	0	10	0	0	0	0	0	0	0	9	0	19	9	1	3	0	0	0	1	0	0
Dongguan	1	0	0	0	0	0	0	0	0	0	0	0	0	6	0	0	0	0	0	0	0	0	0	0	0	3	0	0	0	0	1	2	0	0	0	0	0	0	0	0
Foshan	4	0	0	0	0	0	0	0	3	0	0	0	0	9	0	0	0	0	0	0	0	0	0	2	0	2	0	0	0	0	0	0	0	0	0	0	2	0	0	0
Zhongshan	1	0	0	0	0	1	0	0	0	0	0	1	0	3	0	0	0	0	0	0	0	0	0	0	0	0	0	0	0	0	0	0	2	0	0	0	0	0	0	0
Zhuhai	2	0	0	0	0	0	1	0	0	0	0	0	0	0	0	0	0	0	0	13	0	1	0	1	0	0	0	0	1	0	0	0	0	1	0	0	0	0	1	0
Haikou	10	2	0	0	0	1	1	0	2	1	0	0	0	0	0	0	0	0	13	0	1	1	0	6	0	4	1	5	0	0	3	0	0	1	0	0	0	5	0	0
Taiyuan	166	11	7	1	0	7	1	0	28	3	0	0	0	10	10	0	0	0	0	1	0	1	0	25	0	2	0	4	0	0	0	1	0	0	1	0	2	1	0	0
Jilin	9	1	0	0	0	0	0	0	7	2	0	0	0	3	1	0	0	0	0	0	0	0	0	0	0	1	0	0	4	0	27	0	0	0	0	0	0	0	0	0
Shenyang	286	50	3	0	6	30	11	5	104	60	0	2	1	22	10	1	0	0	0	2	7	0	0	0	0	0	0	21	28	0	0	98	2	0	0	0	0	0	0	0
Dalian	204	20	0	0	6	6	15	5	88	22	0	0	12	15	0	0	0	0	0	7	5	0	1	27	0	7	1	20	14	2	47	0	0	0	0	0	0	0	0	0
Hohhot	42	4	1	0	0	0	1	0	5	0	0	0	0	0	0	0	0	0	0	0	0	0	0	0	0	0	0	0	0	0	2	0	0	0	0	0	0	0	0	0
Baotou	13	2	0	0	2	2	0	0	3	0	0	0	0	0	0	0	0	0	0	0	0	0	0	0	0	0	0	2	1	0	0	0	0	0	0	0	0	0	0	0
Yinchuan	7	0	0	0	0	0	0	0	8	1	0	0	0	0	0	0	0	0	0	0	0	0	0	0	0	0	0	0	1	0	0	0	0	0	0	0	0	0	0	0
Xi'an	314	38	11	0	0	5	7	3	110	43	1	3	2	27	22	0	3	0	1	0	13	0	0	28	0	0	0	17	0	0	2	0	0	0	0	0	0	0	0	0
Baoji	4	0	0	0	0	0	0	0	0	0	0	0	0	0	0	0	0	0	0	0	0	0	0	0	0	0	0	0	0	0	0	0	0	0	0	0	0	0	0	0
Lanzhou	341	18	9	0	1	13	9	7	65	62	0	11	1	20	2	0	3	0	0	1	2	5	0	13	0	0	0	5	0	0	4	0	0	0	0	0	4	5	5	0
Xining	48	3	0	0	0	0	0	0	4	2	0	0	0	0	0	0	0	0	0	0	0	0	0	0	0	0	0	0	0	0	0	0	0	0	0	0	0	1	0	0
Chengdu	222	32	4	0	1	30	5	6	74	62	0	2	0	31	9	2	0	0	0	0	1	0	0	39	0	33	0	23	0	0	0	0	0	5	0	0	0	19	17	0
Chongqing	84	7	0	0	0	3	8	0	45	12	1	2	0	10	1	0	0	2	0	0	0	0	0	26	0	7	0	0	0	0	0	0	0	0	0	0	0	2	0	0
Guiyang	58	1	1	0	0	1	3	0	11	11	0	3	0	14	3	0	0	0	1	1	0	0	0	7	0	1	0	1	1	0	3	5	0	0	0	0	0	36	0	0
Nanning	62	17	0	0	0	16	1	1	24	22	0	2	0	22	0	0	0	0	0	0	1	0	0	29	19	19	0	11	0	0	0	0	0	0	0	0	0	40	0	0
Liuzhou	10	0	0	0	0	0	1	0	2	0	0	0	0	0	0	0	0	0	0	0	0	0	0	0	0	0	0	0	0	0	0	0	0	0	0	0	0	0	0	0
Guilin	50	24	0	0	0	23	0	0	25	30	0	0	0	7	0	0	2	0	0	0	2	0	0	34	0	0	0	20	0	0	25	0	0	0	0	0	0	0	0	0
Kunming	248	7	6	0	0	5	4	0	33	24	1	5	0	17	1	0	0	0	0	5	1	2	0	8	0	11	0	8	0	0	6	19	2	36	40	0	0	0	0	0
Urumqi	56	11	2	0	0	1	6	0	12	14	0	0	0	0	0	0	0	0	1	0	0	0	0	0	0	0	0	0	0	0	0	17	0	0	0	0	0	0	0	0
Lasa	0	0	0	0	0	0	0	0	0	0	0	0	0	0	0	0	0	0	0	0	0	0	0	6	0	0	0	0	0	0	0	0	0	0	0	0	0	0	0	0

## Sheet: 2010
CityName	Beijing	Tianjin	Shijiazhuang	Tangshan	Qinhuangdao	Dongguan	Foshan	Zhongshan	Zhuhai	Haikou	Taiyuan	Zhengzhou	Luoyang	Wuhan	Jingzhou	Changsha	Nanchang	Hefei	Harbin	Daqing	Changchun	Jilin	Shenyang	Dalian	Hohhot	Baotou	Yinchuan	Xi'an	Baoji	Lanzhou	Xining	Chengdu	Chongqing	Guiyang	Nanning	Liuzhou	Guilin	Kunming	Urumqi	Lasa
Beijing	0	674	232	40	69	16	4	9	8	55	310	234	49	988	0	415	178	585	439	39	785	13	497	441	136	50	28	716	5	781	119	599	288	138	122	10	60	554	228	0
Tianjin	674	0	38	6	9	1	0	0	0	4	42	45	16	76	0	31	12	52	41	6	68	4	89	54	3	3	3	74	0	31	7	51	22	3	22	0	13	18	10	0
Shijiazhuang	232	38	0	12	0	0	0	0	0	2	9	5	0	14	0	6	3	2	8	0	13	0	5	13	5	2	1	17	0	7	2	14	4	1	3	1	0	10	9	0
Tangshan	40	6	12	0	3	0	0	0	0	0	0	1	0	3	0	0	0	0	1	0	1	0	2	1	1	0	0	1	0	0	0	2	0	0	0	0	0	1	1	0
Qinhuangdao	69	9	0	3	0	0	1	0	0	2	2	2	0	7	0	0	1	0	8	7	8	2	10	8	0	2	0	5	0	5	0	2	3	0	0	0	0	0	3	0
Jinan	421	92	9	3	3	0	0	0	0	1	17	3	2	12	0	24	18	71	27	1	18	1	29	24	4	1	6	33	0	37	8	36	29	3	12	0	10	13	10	0
Qingdao	496	54	5	0	3	3	0	3	0	9	7	9	3	52	0	12	10	18	19	8	38	1	21	36	4	1	2	38	0	20	4	22	22	4	5	0	1	11	3	0
Yantai	84	5	1	0	1	0	0	0	0	4	4	2	0	13	0	5	3	7	8	0	21	0	7	16	0	1	0	9	0	11	0	7	2	3	2	0	2	1	2	0
Shanghai	1891	152	60	5	11	4	5	6	1	24	56	118	25	327	0	151	103	287	259	0	87	4	151	144	26	17	9	205	1	129	7	172	113	29	50	3	16	79	35	0
Nanjing	905	123	28	0	6	0	0	0	1	14	29	56	15	179	0	75	60	163	88	2	57	1	78	22	5	3	3	104	2	110	10	111	52	28	33	4	30	84	39	0
Wuxi	51	7	1	0	2	1	0	2	4	1	1	6	4	14	0	5	6	9	2	2	2	0	3	6	8	0	0	4	0	3	0	2	1	2	3	1	0	1	1	0
Zhenjiang	42	10	0	0	0	0	0	3	0	4	0	9	5	10	0	2	1	10	5	0	11	2	10	5	2	0	0	10	1	3	0	5	5	0	3	0	0	2	0	0
Changzhou	28	2	0	0	0	0	1	0	0	1	6	0	0	3	0	3	2	4	2	0	1	1	0	0	0	0	0	0	4	2	0	15	0	0	2	0	0	0	2	0
Suzhou	159	17	3	2	0	0	1	0	0	1	0	6	0	32	0	14	15	51	28	0	13	1	0	10	0	0	0	10	0	4	4	11	11	1	5	0	5	6	2	1
Xuzhou	37	2	0	0	0	0	1	0	1	0	1	14	0	19	0	6	0	13	6	1	3	0	4	9	0	0	0	11	0	7	0	2	3	0	0	0	0	3	3	0
Lianyungang	15	1	3	0	0	0	0	0	0	1	0	1	0	4	0	2	1	1	1	0	0	0	1	4	0	2	0	0	0	1	0	1	1	1	2	0	0	0	0	0
Hangzhou	528	54	9	1	1	4	0	0	1	1	20	36	11	91	0	60	41	78	49	7	54	1	44	48	14	2	4	53	0	30	1	70	29	12	30	1	14	27	16	0
Ningbo	55	2	0	1	0	0	0	2	0	0	0	3	1	18	0	24	2	19	9	0	8	5	5	0	0	0	22	22	1	5	1	10	8	0	1	1	0	2	1	0
Jiaxing	21	1	0	0	0	0	0	0	0	0	1	1	0	2	0	6	0	1	0	0	1	0	1	1	0	0	0	2	0	1	0	2	3	0	1	0	0	0	0	0
Wenzhou	59	6	1	0	0	1	1	0	0	0	0	2	0	12	0	9	4	19	5	0	16	0	3	5	2	0	0	15	0	2	1	21	12	3	0	0	1	2	0	0
Fuzhou	242	20	1	0	0	0	0	0	0	1	8	9	2	28	0	6	37	7	7	0	9	1	12	21	5	2	1	16	0	7	1	16	10	1	4	0	2	9	4	0
Xiamen	155	29	2	3	3	0	0	0	0	1	8	9	2	28	0	6	37	7	7	0	9	1	12	0	5	2	1	16	0	7	1	16	10	1	4	5	2	9	4	0
Quanzhou	11	0	1	0	0	0	0	0	0	0	1	0	0	4	0	0	0	1	2	0	0	0	0	0	0	0	0	2	0	0	3	2	0	0	0	0	0	0	0	0
Guangzhou	1032	67	18	0	0	35	34	25	18	29	21	59	6	210	1	116	61	111	44	6	80	1	80	33	9	5	3	94	1	64	2	74	72	37	49	5	41	84	16	0
Jingzhou	0	0	0	0	0	0	0	0	0	0	0	0	0	1	0	0	0	0	0	0	0	0	0	0	0	0	0	0	0	0	0	0	0	0	0	0	0	0	0	0
Changsha	415	31	6	0	0	8	3	3	3	7	15	29	12	116	0	0	54	48	22	0	22	0	47	34	2	4	6	55	0	17	4	45	29	8	55	0	61	23	10	0
Nanchang	178	12	3	0	1	0	0	0	1	2	6	5	1	65	0	54	0	14	13	0	12	0	15	11	0	1	1	21	0	18	4	26	18	2	3	0	1	9	4	0
Hefei	585	52	2	0	0	2	0	0	0	2	19	25	9	82	0	48	14	0	16	1	13	1	26	23	4	1	4	48	0	39	2	52	24	9	22	4	17	41	7	0
Harbin	439	41	8	1	8	1	1	1	0	0	10	11	1	40	0	22	13	16	0	46	148	10	105	99	10	2	3	37	0	18	0	33	12	0	4	0	2	10	12	0
Daqing	39	6	0	0	7	0	0	0	0	0	0	3	0	5	0	0	0	1	46	0	35	1	9	7	0	0	0	6	0	9	0	0	0	0	0	0	0	0	0	0
Changchun	785	68	13	1	8	1	1	1	1	6	13	23	11	52	0	22	12	13	148	35	0	31	89	75	11	1	2	35	2	24	5	21	17	7	3	0	0	15	6	0
Jilin	13	4	0	0	2	0	0	0	0	0	0	0	0	0	0	0	0	1	10	1	31	0	2	1	0	0	0	2	0	1	0	0	0	0	1	0	0	1	0	0
Shenyang	497	89	5	2	10	2	1	1	1	7	15	17	2	56	0	47	15	26	105	9	89	2	0	150	6	4	3	61	0	17	8	137	37	4	20	0	11	7	5	0
Dalian	441	54	13	1	8	2	0	0	0	2	10	29	8	22	0	34	11	23	99	7	75	1	150	0	7	0	0	27	0	13	3	18	18	4	5	0	4	9	4	0
Hohhot	136	3	5	1	0	0	0	0	0	0	1	5	1	3	0	2	0	4	10	0	11	0	6	7	0	15	0	5	0	8	1	6	1	0	2	0	1	2	6	0
Liuzhou	10	0	1	0	0	0	0	0	0	0	0	0	2	4	0	0	0	4	0	0	0	0	0	0	0	0	0	0	0	0	0	4	0	0	9	0	2	9	2	0
Guilin	60	13	0	0	0	2	0	0	0	2	5	7	6	30	0	61	1	17	2	0	0	0	11	4	1	0	2	0	0	4	0	25	7	8	30	2	0	0	14	0
Kunming	554	18	10	1	0	0	0	0	0	8	1	8	6	32	0	23	9	41	10	0	15	1	7	9	2	0	0	0	0	20	4	50	28	18	13	9	0	0	0	0
Urumqi	228	10	9	1	3	0	0	0	0	1	3	6	5	26	0	10	4	7	12	0	6	0	5	4	6	1	1	0	0	21	7	15	8	12	3	2	14	0	0	0
Lasa	0	0	0	0	0	0	0	0	0	0	0	0	0	0	0	0	0	0	0	0	0	0	0	0	0	0	0	0	0	0	0	0	0	0	0	0	0	0	0	0
